# Supplementary material for: Prognostic accuracy of MALDI-TOF mass spectrometric analysis of plasma in COVID-19
Source: Life Sci Alliance. 2021 Jun 24;4(8):e202000946. doi: 10.26508/lsa.202000946 (PMC8321665; doi:10.26508/lsa.202000946)
Supplement: Supplementary file 1 [file LSA-2020-00946_TableS1.xlsx]

## Sheet: Supplementary Table 1
Supplementary Table 1. Comorbidities associated to the 117 COVID-19 patients investigated in this study. Chi squared statistical analysis was performed and the p values reported.
			Low risk		High risk
Diagnostics			(N=57)		(N=60)
Cancer, no (%)		y	0		3 (5)	p=0,244
		n	57 (100)		57 (95)
Asthma, no (%)		y	7 (12)		3 (5)	p=0,197
		n	50 (88)		57 (95)
Smoking, no (%)		y	2 (4)		4 (7)	p=0,680
		n	55 (96)		56 (93)
Stroke, no (%)		y	2 (4)		0 (0)	p=0,235
		n	55 (96)		60 (100)
Heart transplantation, no (%)			0		3 (5)	p=0,244
			57 (100)		57 (95)
Heart Failure, no (%)		y	0		2 (3)	p=0,496
		n	57 (100)		58 (97)
Cardiopathy, no (5)		y	0 (0)		8 (13)	p=0,006
		n	57 (100)		52 (87)
Chronic Renal disease (%)		y	0		1 (2)	p=0,513
		n	57 (100)		59 (98)
Obesity, no (%)		y	2 (4)		16 (27)	p<0,005
		n	55 (96)		44 (73)
Lung disease, no (%)		y	7 (12)		4 (7)	p=0,354
		n	50 (88)		56(93)
Diabetes, no (%)		y	5 (9)		18 (30)	p<0,005
		n	52 (91)		42 (70)
Dyslipidemia, no (%)		y	3 (5)		10 (17)	p=0,076
		n	54 (95)		50 (83)
