# Supplementary material for: Prognostic accuracy of MALDI-TOF mass spectrometric analysis of plasma in COVID-19
Source: Life Sci Alliance. 2021 Jun 24;4(8):e202000946. doi: 10.26508/lsa.202000946 (PMC8321665; doi:10.26508/lsa.202000946)
Supplement: Supplementary file 4 [file LSA-2020-00946_TableS4.xlsx]

## Sheet: Supplementary Table 4
Supplementary Table 4. Accuracy, Sensitivity and Specificity metrics of the 4-fold Cross Validation
		Metrics				Metrics Ig
		AUC	Accuracy	Sensitivity	Specificity	AUC	Accuracy	Sensitivity	Specificity
Fold-1	SVM-P	0.96	0.931034	1	0.875	0.97	0.827586	0.857143	0.8
	SVM-R	0.94	0.827586	1	0.736842	0.94	0.827586	1	0.736842
	KNN	0.93	0.896552	1	0.823529	0.94	0.896552	1	0.823529
	NNET	0.94	0.896552	1	0.823529	0.94	0.896552	1	0.823529
	NB	0.96	0.827586	0.857143	0.8	0.97	0.793103	0.8	0.785714
	RF	0.97	0.862069	0.923077	0.8125	0.98	0.862069	0.923077	0.8125
Fold-2	SVM-P	0.95	0.896552	0.875	0.923077	0.9	0.827586	1	0.736842
	SVM-R	0.94	0.862069	0.823529	0.916667	0.95	0.862069	0.823529	0.916667
	KNN	0.9	0.862069	0.923077	0.8125	0.93	0.896552	1	0.823529
	NNET	0.41	0.517241	0.517241	0	0.41	0.517241	0.517241	0
	NB	0.94	0.862069	0.823529	0.916667	0.94	0.896552	0.875	0.923077
	RF	0.97	0.965517	0.9375	1	0.96	1	1	1
Fold-3	SVM-P	0.98	0.896552	0.875	0.923077	0.98	0.896552	0.928571	0.866667
	SVM-R	0.98	0.827586	0.857143	0.8	0.97	0.862069	0.866667	0.857143
	KNN	0.93	0.827586	0.916667	0.764706	0.94	0.793103	0.846154	0.75
	NNET	0.95	0.793103	0.8	0.785714	0.94	0.793103	0.8	0.785714
	NB	0.95	0.896552	0.875	0.923077	0.95	0.896552	0.875	0.923077
	RF	0.98	0.896552	0.875	0.923077	0.98	0.896552	0.875	0.923077
Fold-4	SVM-P	0.95	0.9	0.875	0.928571	0.98	0.9	0.875	0.928571
	SVM-R	0.97	0.9	0.928571	0.875	0.98	0.9	0.875	0.928571
	KNN	0.93	0.866667	1	0.789474	0.94	0.833333	1	0.75
	NNET	0.92	0.9	0.928571	0.875	0.94	0.9	0.928571	0.875
	NB	0.94	0.9	0.928571	0.875	0.95	0.933333	0.933333	0.933333
	RF	0.97	0.966667	1	0.9375	0.97	0.966667	1	0.9375
