# Supplementary material for: Prognostic accuracy of MALDI-TOF mass spectrometric analysis of plasma in COVID-19
Source: Life Sci Alliance. 2021 Jun 24;4(8):e202000946. doi: 10.26508/lsa.202000946 (PMC8321665; doi:10.26508/lsa.202000946)
Supplement: Supplementary file 5 [file LSA-2020-00946_TableS5.xlsx]

## Sheet: Supplementary Table 5
Supplementary Table 5A: Average metrics for each machine learning algorithm tested with the non-filtered dataset
	Average AUC	Std dev.	Avg Acc	Std dev.	Avg Sens	Std dev.	Avg Spec	Std dev.
SVM-P	0.96	0.0141421	0.906034	0.0167458	0.90625	0.0625	0.912431	0.0250883
SVM-R	0.9575	0.0206155	0.85431	0.0345258	0.902311	0.0784845	0.832127	0.0797839
KNN	0.9225	0.015	0.863218	0.0282487	0.959936	0.046336	0.797552	0.0260921
NNET	0.805	0.263629	0.776724	0.179958	0.811453	0.212884	0.621061	0.415654
NB	0.9475	0.00957427	0.871552	0.033947	0.871061	0.0438783	0.878686	0.056622
RF	0.9725	0.005	0.922701	0.0520456	0.933894	0.0515381	0.918269	0.0780171
Supplementary Table 5B: Average metrics for each machine learning algorithm tested with the Ig-filtered dataset
	Average AUC	Std dev.	Avg Acc	Std dev.	Avg Sens	Std dev.	Avg Spec	Std dev.
SVM-P	0.9575	0.0334477	0.862931	0.0353658	0.915179	0.0555799	0.83302	0.0717682
SVM-R	0.96	0.0182574	0.862931	0.0256167	0.891299	0.0657287	0.859806	0.0759754
KNN	0.9375	0.00433013	0.854885	0.0440275	0.961538	0.0666174	0.786765	0.0367647
NNET	0.8075	0.229497	0.776724	0.155849	0.811453	0.184363	0.621061	0.359967
NB	0.9525	0.0125831	0.879885	0.0523052	0.870833	0.0473242	0.8913	0.0611038
RF	0.9725	0.00829156	0.931322	0.0547057	0.949519	0.0532657	0.918269	0.0675648
