# Supplementary material for: Prognostic accuracy of MALDI-TOF mass spectrometric analysis of plasma in COVID-19
Source: Life Sci Alliance. 2021 Jun 24;4(8):e202000946. doi: 10.26508/lsa.202000946 (PMC8321665; doi:10.26508/lsa.202000946)
Supplement: Supplementary file 7 [file LSA-2020-00946_TableS7.xlsx]

## Sheet: Supplementary Table 7
Supplementary Table 7: Total peptides identified in the 10-15kDa region of C18 fractionated plasma collected from patients with high and low risk.
Checked	Confidence	Annotated Sequence	Modifications	Marked as	Qvality PEP	Qvality q-value	# Protein Groups	# Proteins	# Isoforms	# PSMs	Master Protein Accessions	Positions in Master Proteins	Modifications in Master Proteins	# Missed Cleavages	Theo. MH+ [Da]	Abundance Ratio: (High-Risk) / (Low-Risk)	Abundance Ratio Adj. P-Value: (High-Risk) / (Low-Risk)	Abundance Ratio Variability [%]: (High-Risk) / (Low-Risk)	Abundances (Grouped): High-Risk	Abundances (Grouped): Low-Risk	Abundances (Grouped) CV [%]: High-Risk	Abundances (Grouped) CV [%]: Low-Risk	Abundance: F1: Sample, High-Risk	Abundance: F5: Sample, High-Risk	Abundance: F6: Sample, High-Risk	Abundance: F2: Sample, Low-Risk	Abundance: F3: Sample, Low-Risk	Abundance: F4: Sample, Low-Risk	Quan Info	Found in Sample: [S1] F1: Sample, High-Risk	Found in Sample: [S5] F5: Sample, High-Risk	Found in Sample: [S6] F6: Sample, High-Risk	Found in Sample: [S2] F2: Sample, Low-Risk	Found in Sample: [S3] F3: Sample, Low-Risk	Found in Sample: [S4] F4: Sample, Low-Risk	Confidence (by Search Engine): Sequest HT	Percolator q-Value (by Search Engine): Sequest HT	Percolator PEP (by Search Engine): Sequest HT	XCorr (by Search Engine): Sequest HT	Top Apex RT [min]
0	High	[-].RTVAAPSVFIFPPSDEQLK.[S]			0.002943	0.000769	1	1	1	65	P01834	P01834 [1-19]		1	2102.13	1.538	0.995743	75.58	158927	134106	41.71	65.23	139590	69683.6	239387	95852.2	95380.1	12639.6		High	High	High	High	High	Peak Found	High	4.85e-05	4.52e-06	3.38	71.15
0	High	[A].AFTECCQAADK.[A]	2xCarbamidomethyl [C5; C6]		0.10797	0.004581	1	1	1	3	P02768	P02768 [188-198]		0	1300.53	1.143	0.995743	25.04	15310.3	13399.8	8.98	42.83	14650	10548.5	13929.4	8193.69	8213.13	11472.2		High	Peak Found	Peak Found	Peak Found	High	High	High	0.000654	0.003831	2.27	26.54
0	High	[A].AFVAAWAVAR.[A]			0.035506	0.000769	1	1	1	4	P49190	P49190 [289-298]		0	1061.59	1.058	0.99286	37.34	24685	20289	29.76	19.42	21681.5	10450.5	28224.3	14501.5	16355.4	8718.91		Peak Found	High	Peak Found	Peak Found	High	High	High	4.85e-05	0.000475	3.05	57.1
0	High	[A].ASTLQSGVPSR.[F]			0.028294	0.000769	1	4	1	4	A0A0C4DH69	A0A0C4DH69 [73-83]		0	1102.59	1.531	0.995743	23.21	31509.3	19166.3	20.11	16.67	29810.4	15645.4	31509.3	11305.4	11747.6	10366.9		High	High	High	Peak Found	Peak Found	Peak Found	High	4.85e-05	0.00031	2.75	28.5
0	High	[A].DDKETCFAEEGKK.[L]	1xCarbamidomethyl [C6]		0.031302	0.000769	1	1	1	2	P02768	P02768 [586-598]		2	1556.69	1.872	0.969931	1.82	1405241	750629	11.27		1249391	795898	1405241	536510				Peak Found	Peak Found	High	Peak Found	Not Found	Not Found	High	4.85e-05	0.000375	1.72	21.9
0	High	[A].DLPSLAADFVESK.[D]			0.041911	0.000769	1	1	1	4	P02768	P02768 [325-337]		0	1391.7	1.237	0.995743	28.4	8020.88	6486.15	24.27		7044.97	7228.96	6484.49	4635.95				High	Peak Found	High	Peak Found	Not Found	Not Found	High	4.85e-05	0.000646	2.17	83.01
0	High	[A].DSGEGDFLAEGGGVR.[G]			0.000142	0.000769	1	1	1	25	P02671	P02671 [21-35]		0	1465.65	1.831	0.99286	43.45	122530	54268.8	28.46	38.59	138510	60537.2	122530	34294.1	33263.1	44266.8		High	High	High	High	High	High	High	4.85e-05	1.61e-08	4.7	54.21
0	High	[A].EAEEDGDLQCLCVK.[T]	2xCarbamidomethyl [C10; C12]		0.00116	0.000769	1	2	1	18	P02776	P02776 [32-45]		0	1665.71	3.112	0.472458	128.91	38505.8	12373.3	34.3	135.59	22921.3	36480.5	38505.8	67765	2402.05	5786.73		High	High	High	High	Peak Found	Peak Found	High	4.85e-05	7.94e-07	3.52	51.38
0	High	[A].EDPQGDAAQKTDTSHHDQDHPTFNK.[I]			0.001402	0.000769	1	1	1	9	P01009	P01009 [25-49]		1	2819.22	0.943	0.99286	96.7	119049	93564.1	73.84	70.01	104564	18493.2	193693	38864.5	98680.1			High	Peak Found	High	High	High	Not Found	High	4.85e-05	1.13e-06	2.32	26.93
0	High	[A].EEEMLENVSLVCPK.[D]	1xCarbamidomethyl [C12]; 1xOxidation [M4]		0.023701	0.000769	1	1	1	8	P04114	P04114 [28-41]		0	1692.78	1.585	0.995743	41.91	16218.7	9640.62	29.23	16.64	14245.4	7550.46	20150.7	6890.6	5907.9	5945.54		High	High	High	High	High	High	High	4.85e-05	0.000222	2.82	56.09
0	High	[A].EKNGIDIYSLTVDSR.[V]			0.122269	0.00564	1	1	1	1	Q14624	Q14624 [29-43]		1	1709.87	1.346	0.995743	44.17	18453.5	13710.6	48.54	0.28	16208.2	5459.65	23950.9	9780.38	8420.22			High	Peak Found	Peak Found	Peak Found	Peak Found	Not Found	High	0.000817	0.004865	2.27	62.04
0	High	[A].EPTMYGEILSPNYPQAYPSEVEK.[S]	1xOxidation [M4]		0.045638	0.000769	1	1	1	1	P09871	P09871 [16-38]		0	2658.23														No Quan Values	High	Not Found	Not Found	Not Found	Not Found	Not Found	High	4.85e-05	0.000761	2.37
0	High	[A].EVQLVQSGAEVK.[K]			0.001711	0.000769	1	3	1	28	A0A0J9YXX1	A0A0J9YXX1 [20-31]		0	1286.69	1.447	0.995743	18.39	315198	206922	18.18	27.7	351500	195022	315198	147897	119898	147654		High	High	High	High	High	High	High	4.85e-05	1.64e-06	4.21	39.74
0	High	[A].FAQYLQQCPFEDHVK.[L]	1xCarbamidomethyl [C8]		0.003035	0.000769	1	1	1	10	P02768	P02768 [51-65]		0	1909.89	1.055	0.99286	78.68	49239.9	40605.1	17.55	75.19	31816.2	34916.6	49239.9	16048.7	45007.5			High	High	High	High	High	Not Found	High	4.85e-05	4.81e-06	3.19	58.18
0	High	[A].FASAEAEEDGDLQCLCVK.[T]	2xCarbamidomethyl [C14; C16]		0.000486	0.000769	1	1	1	4	P02776	P02776 [28-45]		0	2041.88	0.324	0.141764	3.04	5531.38	17093.2	41.92		4760.91	7385.86	5531.38	12217.3				Peak Found	High	Peak Found	High	Not Found	Not Found	High	4.85e-05	1.57e-07	3.66	60.75
0	High	[A].FHDNEETFLKK.[Y]			0.005959	0.000769	1	1	1	5	P02768	P02768 [151-161]		1	1407.69	1.998	0.939431	97.93	21107	6415.2	66.09	69.23	19949.2	2614.2	21107	2684.14	6717.07			High	Peak Found	High	Peak Found	Peak Found	Not Found	High	4.85e-05	1.69e-05	3.07	34.99
0	High	[A].FTECCQAADK.[A]	2xCarbamidomethyl [C4; C5]		0.022759	0.000769	1	1	1	12	P02768	P02768 [189-198]		0	1229.49	1.273	0.995743	41.09	33221.7	32361.6	40.67	29.1	29179.5	41547.8	29780.1	16719.1	19835.5	19842.5		High	High	High	High	High	High	High	4.85e-05	0.000206	3.16	22.41
0	High	[A].KVEQAVETEPEPELR.[Q]			0.004363	0.000769	1	1	1	15	P02649	P02649 [19-33]		1	1753.9	1.05	0.9936	12.04	92710.4	88265.8	7.45	11.72	81430.2	60271.3	101332	63087.7	50037.7	47917.7		High	High	High	High	High	High	High	4.85e-05	9.4e-06	3	38.8
0	High	[A].SAEAEEDGDLQCLCVK.[T]	2xCarbamidomethyl [C12; C14]		0.163556	0.009102	1	1	1	1	P02776	P02776 [30-45]		0	1823.78														No Quan Values	Not Found	Not Found	Not Found	High	Not Found	Not Found	High	0.001295	0.008494	2.91
0	High	[A].SEAEDASLLSFMQGYMK.[H]	2xOxidation [M12; M16]		3.18e-05	0.000769	1	1	1	40	P02656	P02656 [21-37]		0	1938.85	0.642	0.654998	76.01	70809.4	110210	67.31	7.66	62193.9	100114	34900.3	80672.6	67551	45624.4		High	High	High	High	High	High	High	4.85e-05	9.82e-10	4.28	65.29
0	High	[A].SEAEDASLLSFMQGYMK.[H]			5.38e-06	0.000769	1	1	1	42	P02656	P02656 [21-37]		0	1906.86	0.632	0.505594	113.98	48908.7	77443.8	25.38	87.9	62308.1	31066.6	48908.7	55352.7	83958.8	3384		High	High	High	High	High	Peak Found	High	4.85e-05	3.6e-11	5.18	95.13
0	High	[A].SEAEDASLLSFMQGYMK.[H]	1xOxidation [M]		1.47e-05	0.000769	1	1	2	45	P02656	P02656 [21-37]		0	1922.85	0.84	0.843421	76.71	54279	69483.8	42.38	55.52	47674.8	56747.8	34293.1	49663.3	60115.8	12469.2		High	High	High	High	High	High	High	4.85e-05	2.33e-10	4.56	84.08
0	High	[A].SVSGKPQYMVLVPSLLHTETTEK.[G]	1xOxidation [M9]		0.038289	0.000769	1	1	1	2	P01023	P01023 [24-46]		0	2560.33	3.146	0.498155	106.04	61405.3	19519.3	89.03	23.8	53934	3981.98	112222	11771.4	14179.5			High	Peak Found	High	Peak Found	Peak Found	Not Found	High	4.85e-05	0.000545	2.37	62.95
0	High	[A].SYELTQPPSVSVSPGQTAR.[I]			0.000222	0.000769	1	2	1	30	A0A075B6K4	A0A075B6K4 [20-38]		0	2004	1.151	0.995743	19.92	66485.6	62168.8	21.08	8.76	81331.5	44388.5	66485.6	44435	34303.9	31202.7		High	High	High	High	High	High	High	4.85e-05	3.69e-08	4.19	55.47
0	High	[A].VDSGNDVTDIADDGCPKPPEIAHGYVEHSVR.[Y]	1xCarbamidomethyl [C15]		7.42e-06	0.000769	1	1	1	29	P00738	P00738 [19-49]		0	3349.54	2.5	0.715859	137.23	352244	140885	102.07	8.05	309386	18024.8	865832	95121.1	91414.6			High	Peak Found	High	High	High	Not Found	High	4.85e-05	6.6e-11	2.91	56.62
0	High	[A].VSPTDCSAVEPEAEK.[A]	1xCarbamidomethyl [C6]		0.001227	0.000769	1	1	1	11	P04196	P04196 [19-33]		0	1618.73	1.062	0.99286	24.8	32735.6	30830.6	6.64	34.43	30419.7	22554.3	30319.5	18878.2	18897.1	23143.9		High	High	High	High	High	High	High	4.85e-05	8.87e-07	3.12	34.89
0	High	[AV].EDPQGDAAQK.[T]			0.130051	0.00564	1	2	1	46	P01009	P01009 [25-34]		0	1058.47	1.169	0.995743	9.18	891515	778874	22.84	23.58	1127369	614240	872422	556698	439997	513293		High	High	High	High	High	High	High	0.000876	0.005445	2.1	9.11
0	High	[C].AIQLTQSPSSLSASVGDR.[V]			0.01301	0.000769	1	1	1	2	A0A0B4J2D9	A0A0B4J2D9 [23-40]		0	1816.94	1.162	0.995743	28.88	19341.2	15820.6	30.63	39.18	25303.3	11153.4	19341.2	9958.02	9696.97	12997.2		High	High	Peak Found	Peak Found	Peak Found	Peak Found	High	4.85e-05	7.22e-05	3	57.16
0	High	[C].AIQMTQSPSSLSASVGDR.[V]	1xOxidation [M4]		1.98e-05	0.000769	1	1	1	15	A0A0C4DH72	A0A0C4DH72 [23-40]		0	1850.89	1.494	0.995743	21.19	26409.8	17680.2	7.97	37.61	26511.6	18137.8	26409.8	12636.9	9947.89	14495		High	High	High	High	High	High	High	4.85e-05	4.09e-10	4.82	43.72
0	High	[C].DIQLTQSPSFLSASVGDR.[V]			0.002386	0.000769	1	1	1	3	A0A0C4DH69	A0A0C4DH69 [23-40]		0	1920.97	1.43	0.995743	47.87	12946.1	9051.73	69.62	30.99	11370.9	24193.8	10448.3	9554.47	4536.74	4233.3		Peak Found	High	Peak Found	Peak Found	Peak Found	Peak Found	High	4.85e-05	3.07e-06	3.14	74.07
0	High	[C].DIQLTQSPSSLSASVGDR.[V]			3.96e-05	0.000769	1	1	1	20	P0DSN7	P0DSN7 [23-40]		0	1860.93	1.559	0.995743	30.38	29250	18762.8	19.13	36.51	33748.9	20152.8	27036.5	13410.6	9781.56	14497.7		High	High	High	High	High	High	High	4.85e-05	1.48e-09	4.22	60.44
0	High	[C].DIQMTQSPSSLSASVGDR.[V]			3.29e-06	0.000769	2	6	1	45	P01593; P04430	P01593 [23-40]; P04430 [23-40]		0	1878.89	1.773	0.99286	53.94	165115	77128.3	16.8	49.48	167313	93375.8	165115	54646.2	47274.3	78996.8	Shared	High	High	High	High	High	High	High	4.85e-05	1.44e-11	6.15	56.14
0	High	[C].DIQMTQSPSSLSASVGDR.[V]	1xOxidation [M4]		3.22e-06	0.000769	2	6	1	62	P01593; P04430	P01593 [23-40]; P04430 [23-40]		0	1894.88	1.455	0.995743	51.67	528493	306609	18.69	50.67	528346	364124	411183	219148	173234	308324	Shared	High	High	High	High	High	High	High	4.85e-05	1.39e-11	5.37	46.97
0	High	[C].DIQMTQSPSSLSASVGDRVTITCR.[A]	1xCarbamidomethyl [C23]; 1xOxidation [M4]		0.020149	0.000769	1	5	1	6	P04430	P04430 [23-46]		1	2625.26	1.112	0.995743	31.3	30519.4	27450.7	35.09	16.14	26806.1	15972	46026.5	24432.1	16825.4	11788.7		High	Peak Found	High	High	High	Peak Found	High	4.85e-05	0.000165	2.51	58.56
0	High	[C].DIQMTQSPSSVSASVGDR.[V]			0.001965	0.000769	1	2	1	7	A0A0C4DH73	A0A0C4DH73 [23-40]		0	1864.87	2.891	0.541673	66.5	18649.5	10354.5	50.77	47.35	16380.4	8587.65	33819.6	8362.4	2452.23	4842.59		High	High	High	Peak Found	Peak Found	Peak Found	High	4.85e-05	2.14e-06	3.88	51.87
0	High	[C].DIQMTQSPSSVSASVGDR.[V]	1xOxidation [M4]		1.24e-05	0.000769	1	2	1	27	A0A0C4DH73	A0A0C4DH73 [23-40]		0	1880.87	1.583	0.995743	18.62	51821.6	32732.8	9.57	51.44	49692.2	35704.3	46684.7	23395.7	17824.4	32689		High	High	High	High	High	High	High	4.85e-05	1.72e-10	4.55	41.41
0	High	[C-].DIQMTQSPSTLSASVGDR.[V]			1.97e-05	0.000769	1	2	1	38	P0DOX7	P0DOX7 [1-18]		0	1892.9	1.931	0.99286	32.54	82664.3	40690.8	11.86	34.63	84175.6	52414	82664.3	28153.4	24940.7	32753.1		High	High	High	High	High	High	High	4.85e-05	4.06e-10	5	56.4
0	High	[C-].DIQMTQSPSTLSASVGDR.[V]	1xOxidation [M4]		1.47e-05	0.000769	1	2	1	54	P0DOX7	P0DOX7 [1-18]		0	1908.9	1.452	0.995743	34.04	246145	147909	12.45	42.73	231994	169590	206042	105717	86959.3	134287		High	High	High	High	High	High	High	4.85e-05	2.35e-10	5.02	47.19
0	High	[C].EVQLVESGEGLVQPGGSLR.[L]			0.015235	0.000769	1	1	1	8	A0A075B6Q5	A0A075B6Q5 [21-39]		0	1954.02	1.379	0.995743	35.87	23758	17229.7	32.58	11.38	20867.3	12408.2	34298.3	12546.2	8695.99	8057.96		High	High	High	High	High	Peak Found	High	4.85e-05	9.68e-05	3.61	70.16
0	High	[C].EVQLVESGGGLIQPGGSLR.[L]			1.71e-05	0.000769	1	1	1	65	A0A0C4DH42	A0A0C4DH42 [20-38]		0	1896.02	1.528	0.995743	35.74	404035	264405	28.25	10.34	354876	198151	514748	216388	162062	115983		High	High	High	High	High	High	High	4.85e-05	3.1e-10	4.79	68.82
0	High	[C].EVQLVESGGGLVKPGGSLR.[L]			0.003162	0.000769	1	2	1	30	A0A0B4J1V1	A0A0B4J1V1 [20-38]		0	1882.04	1.702	0.99286	64.98	270796	160520	43.15	54.91	237848	85477.7	323442	114731	116479	23702.3		High	High	High	High	High	High	High	4.85e-05	5.18e-06	2.85	55.26
0	High	[C].EVQLVESGGGLVQPGGSLK.[L]			0.000469	0.000769	1	1	1	14	A0A0B4J1V6	A0A0B4J1V6 [20-38]		0	1854	1.661	0.99286	19.91	25083	13355.1	21.12	7.45	22031.1	11658.6	25131.1	9517.18	8185.74	7077.3		High	High	High	High	High	High	High	4.85e-05	1.48e-07	4.07	61.28
0	High	[C].EVQLVESGGGLVQPGGSLR.[L]			2.04e-07	0.000769	4	9	1	96	P01780; A0A0J9YX35; A0A0C4DH35; A0A0B4J1Y9	P01780 [20-38]; A0A0J9YX35 [20-38]; A0A0C4DH35 [20-38]; A0A0B4J1Y9 [20-38]		0	1882	1.41	0.995743	37.05	743517	487457	25.42	19.18	653053	352354	864926	301648	298778	286985	Shared	High	High	High	High	High	High	High	4.85e-05	8.19e-14	5.65	62.38
0	High	[C].EVQLVESGGGLVQPGR.[S]			2.1e-05	0.000769	2	2	1	32	P01782; A0A0A0MS15	P01782 [20-35]; A0A0A0MS15 [20-35]		0	1624.87	1.13	0.995743	24.51	203194	157557	17.9	11.16	178472	101774	207439	106157	96571.4	85866.2	Shared	High	High	High	High	High	High	High	4.85e-05	4.53e-10	4.15	55.1
0	High	[C].FSALEVDETYVPK.[E]			0.000331	0.000769	1	1	1	34	P02768	P02768 [512-524]		0	1497.75	1.373	0.995743	58.79	643740	335675	28.98	58.37	565415	473888	381688	239923	170367	360375		High	High	High	High	High	High	High	4.85e-05	7.71e-08	3.98	65.81
0	High	[C].HGSPVDICTAKPR.[D]	1xCarbamidomethyl [C8]		0.000755	0.000769	1	1	1	18	P01008	P01008 [33-45]		0	1437.73	1.381	0.995743	72.76	195255	94870.7	50.73	49.26	171498	49662.2	234993	67808.5	104328	30418.1		High	High	High	High	High	High	High	4.85e-05	3.6e-07	4.43	27.08
0	High	[C].HPNSPLDEENLTQENQDR.[G]			9.83e-06	0.000769	1	1	1	37	P01011	P01011 [24-41]		0	2135.96	1.343	0.995743	29.23	311736	289043	21.27	19.99	369104	195625	311736	149794	177163	146295		High	High	High	High	High	High	High	4.85e-05	1.11e-10	4.41	42.93
0	High	[C].VADESAENCDK.[S]	1xCarbamidomethyl [C9]		0.007933	0.000769	1	1	1	15	P02768	P02768 [78-88]		0	1237.5	1.063	0.995743	79.44	22459.4	13751	36.94	42.86	19726.7	16920.7	11221.3	7541.85	8428.42	11084.6		High	High	High	High	High	High	High	4.85e-05	2.88e-05	3.39	12.94
0	High	[D].DKETCFAEEGKK.[L]	1xCarbamidomethyl [C5]		0.010774	0.000769	1	1	1	19	P02768	P02768 [587-598]		2	1441.66	1.139	0.995743	12.38	99841.9	87687	8.26	11.57	80528.4	68789.5	108178	55815.6	60352.8	41009.3		High	High	High	High	High	High	High	4.85e-05	5.06e-05	3.26	22.07
0	High	[D].EMPADLPSLAADFVESK.[D]	1xOxidation [M2]		0.008966	0.000769	1	1	1	8	P02768	P02768 [321-337]		0	1835.87	1.335	0.995743	37.07	11320.7	8254.03	31.17	20.86	9943.3	10698.3	8261.7	5888.94	5059.15	5441.17		High	High	High	High	Peak Found	High	High	4.85e-05	3.62e-05	2.06	85.62
0	High	[D].EMPADLPSLAADFVESK.[D]			0.119961	0.00564	1	1	1	1	P02768	P02768 [321-337]		0	1819.88	1.269	0.995743	6.95	6044.72	4761.5	5.95	6.9	5537.7	3992.9		3240.99	3064.61			High	Peak Found	Not Found	Peak Found	Peak Found	Not Found	High	0.000817	0.004686	1.78	92.4
0	High	[D].HFSDLVKTYSLEEESIWK.[E]			0.117693	0.005184	1	1	1	5	Q5SQS8	Q5SQS8 [307-324]		1	2211.1	1.091	0.995743	48.27	7145161	6551083	23.75	65.21	6275802	3320189	7794188	4682365	5320508	732414		Peak Found	High	High	Peak Found	High	Peak Found	High	0.000792	0.0045	4.09	67
0	High	[D].KEINNRTCEVIK.[D]	1xCarbamidomethyl [C8]		0.077974	0.00407	1	1	1	1	O43520	O43520 [171-182]		2	1503.8	1.727	0.995743	105.98	67731.2	54622.8	66.37	72.1	59490.3	18529.1	122716	39041.5	43562.9	4083.72		Peak Found	Peak Found	High	Peak Found	Peak Found	Peak Found	High	0.00029	0.002082	2.51	33.62
0	High	[D].LPSLAADFVESK.[D]			0.006145	0.000769	1	1	1	1	P02768	P02768 [326-337]		0	1276.68	0.835	0.841773	33.28	33675.9	33543.5	22.96	20.19	31738.2	23202.2	22815.4	23975.1	17971.5	20227.7		Peak Found	High	Peak Found	Peak Found	Peak Found	Peak Found	High	4.85e-05	1.78e-05	2.96	69.03
0	High	[D].PQGDAAQK.[T]			0.142903	0.006182	1	2	1	1	P01009	P01009 [27-34]		0	814.405	1.242	0.995743	43.35	17203.6	13853.1	27.37	31.46	20864.1	11853	13921.8	9901.5	6416.62	9155.59		Peak Found	High	Peak Found	Peak Found	Peak Found	Peak Found	High	0.000976	0.006501	2.35	9.04
0	High	[D].SGEGDFLAEGGGVR.[G]			0.005408	0.000769	1	1	1	3	P02671	P02671 [22-35]		0	1350.63	2.61	0.659352	81.36	23344.2	5771.2	32.73	44.18	21373.6	8611.91	23344.2	4124.95	2935.65	4964.24		High	Peak Found	High	Peak Found	Peak Found	High	High	4.85e-05	1.4e-05	3.5	50.62
0	High	[D].TLDNDIMLIK.[L]			0.021633	0.000769	1	1	1	9	P35030	P35030 [160-169]		0	1175.63	0.781	0.783454	82.19	24993.5	31688.3	67.63	60.51	21952.5	38275.6	14345	22649.1	14383.5	33256.5		High	High	Peak Found	High	High	High	High	4.85e-05	0.000188	2.74	65.15
0	High	[DEKN].RPSGIPER.[F]			0.097098	0.00407	2	8	1	4	P80748; A0A075B6K4	P80748 [72-79]; A0A075B6K4 [72-79]		0	911.506	1.974	0.956583	15.69	138542	70169.9	25.61	4.78	134563	62538	138542	50853.4	43009.3	30414	Shared	High	Peak Found	High	Peak Found	Peak Found	Peak Found	High	0.000515	0.003128	2.07	18.65
0	High	[DK].ASSLESGVPSR.[F]			0.003899	0.000769	2	3	1	20	A0A0B4J2D9; P0DOX7	A0A0B4J2D9 [73-83]; P0DOX7 [51-61]		0	1089.55	1.605	0.995743	19.92	251557	138198	10.83	12.26	220950	143398	253833	98776.5	79497.9	76505.8	Shared	High	High	High	High	High	High	High	4.85e-05	7.6e-06	2.93	31.04
0	High	[E].DIVMTQTPLSLPVTPGEPASISCR.[S]	1xCarbamidomethyl [C23]; 1xOxidation [M4]		0.128216	0.00564	1	1	1	2	A0A087WW87	A0A087WW87 [21-44]		0	2585.3	1.351	0.995743	37.33	9204.03	7641.11	26.27	33.14	6414.6	6341.44	12301.9	5461.46	2763.43	4257.52		High	Peak Found	High	Peak Found	Peak Found	Peak Found	High	0.000853	0.005286	2.86	72.49
0	High	[E].IVLTQSPGTLSLSPGER.[A]			0.005809	0.000769	1	1	1	17	P01619	P01619 [22-38]		0	1754.96	1.34	0.995743	14.05	23282.1	16822.3	12.63	9.29	23099.1	14059	23282.1	12023.7	10252.1	9178.57		High	High	High	High	High	High	High	4.85e-05	1.61e-05	3.48	61.53
0	High	[E].PERNECFLQHKDDNPNLPR.[L]	1xCarbamidomethyl [C6]		0.06628	0.003562	1	1	1	2	P02768	P02768 [120-138]		2	2379.13	14.73	0.000394	80.72	99281.7	6740.28	93.69	63.7	39288.9		220357	2965.47	6711.6			Peak Found	Not Found	High	Peak Found	Peak Found	Not Found	High	0.000215	0.001538	3.24	40.74
0	High	[EK].LLIYAASTLQSGVPSR.[F]			0.019644	0.000769	1	4	1	3	A0A0C4DH69	A0A0C4DH69 [68-83]		0	1675.94	1.135	0.995743	36.63	30814.5	27145.6	16.48	33.6	27955	21230.7	23200.3	22906.3	16638.4	7344.25		High	Peak Found	Peak Found	Peak Found	High	Peak Found	High	4.85e-05	0.000156	3.24	66.85
0	High	[F].AQYLQQCPFEDHVK.[L]	1xCarbamidomethyl [C7]		0.000264	0.000769	1	1	1	29	P02768	P02768 [52-65]		0	1762.82	1.606	0.995743	59.54	404172	251633	32.82	71.34	354996	440397	352691	179854	405212	83962.6		High	High	High	High	High	High	High	4.85e-05	5.09e-08	2.43	48.42
0	High	[F].DIQMTQSPSFLSASVGDR.[V]	1xOxidation [M4]		0.083098	0.00407	1	1	1	1	A0A075B6H8	A0A075B6H8 [23-40]		0	1954.92	1.244	0.995743	57.7	7725.36	6208.94	30.12	51.07	9594.49	5322.66	6043.34	4437.82	2739.48	5513.96		High	Peak Found	Peak Found	Peak Found	Peak Found	Peak Found	High	0.000369	0.002349	2.6	65.37
0	High	[F].GDKLCTVATLR.[E]	1xCarbamidomethyl [C5]		0.15471	0.007352	1	1	1	1	P02768	P02768 [95-105]		1	1233.66	0.334	0.201647	45.28	61817.9	241846	24.11	32.34	46795.8	58084.9	61817.9	180588	148235	61201.4		Peak Found	High	Peak Found	Peak Found	Peak Found	Peak Found	High	0.001062	0.007592	2.73	38.62
0	High	[F].GGSSGGYGGLGGFGGGSFR.[G]			0.145607	0.006182	1	1	1	1	P13645	P13645 [68-86]		0	1633.73														No Quan Values	Not Found	Not Found	Not Found	High	Not Found	Not Found	High	0.001004	0.00675	2.81
0	High	[F].HADICTLSEK.[E]	1xCarbamidomethyl [C5]		0.040262	0.000769	1	1	1	9	P02768	P02768 [534-543]		0	1173.56	1.519	0.995743	49.23	34491.7	23016.7	56.65	44	30295.1	43333.4	19447.9		10226.1	14850.2		High	High	High	Not Found	High	High	High	4.85e-05	0.000598	3.38	27.41
0	High	[F].HADICTLSEKER.[Q]	1xCarbamidomethyl [C5]		0.007615	0.000769	1	1	1	7	P02768	P02768 [534-545]		1	1458.7	1.649	0.995743	65.89	50354.4	32054	28.55	59.8	61465.6	27519.7	50354.4	14591	30849.1			High	High	High	High	High	Not Found	High	4.85e-05	2.67e-05	3.95	27.45
0	High	[F].PHFDLSHGSAQVK.[G]			0.013551	0.000769	1	1	1	1	P69905	P69905 [45-57]		0	1422.71	5.91	0.093729	0	25233.8	4269.86					25233.8		2617.13			Not Found	Not Found	High	Not Found	Peak Found	Not Found	High	4.85e-05	7.79e-05	2.84	58.8
0	High	[F].PPSSEELQANK.[A]			0.03146	0.000769	2	8	1	3	B9A064; P0DOY2	B9A064 [121-131]; P0DOY2 [13-23]		0	1199.59	0.949	0.975123	45	21418.1	24578.5	34.34	44.86	18812.1	19235.4	13544.2	21027.9	6594.92	11494.8	Shared	High	Peak Found	Peak Found	High	Peak Found	Peak Found	High	4.85e-05	0.000376	2.96	65.64
0	High	[F].SALEVDETYVPK.[E]			0.007018	0.000769	1	1	1	22	P02768	P02768 [513-524]		0	1350.68	1.327	0.995743	79.35	59322.2	38748	33.05	80.76	52104.4	50456	36373.8	19589	23749.9	55522.7		High	High	High	High	High	High	High	4.85e-05	2.29e-05	3.12	53.51
0	High	[F].SASSLGGGFGGGSR.[G]			0.056278	0.001498	1	1	1	4	P35527	P35527 [82-95]		0	1196.57	0.39	0.231803	89.05	5119.19	13142	101.38	19.66	4496.33	14867.8	3198.27	9393.2	5916.23	6704.38		Peak Found	High	Peak Found	High	High	Peak Found	High	9.08e-05	0.001125	3.28	35.25
0	High	[F].SFLGEAFDGAR.[D]			0.001102	0.000769	2	2	1	11	P0DJI9; P0DJI8	P0DJI9 [23-33]; P0DJI8 [23-33]		0	1169.56	0.902	0.932412	73.47	27957.4	30999.9	106.6		118191	19262.2	18693.8		19000.8		Shared	High	High	High	Not Found	High	Not Found	High	4.85e-05	7.27e-07	3.74	65.64
0	High	[F].SGGGFGGGGFGGGR.[F]			0.014405	0.000769	1	1	1	3	P35908	P35908 [109-122]		0	1126.5	0.569	0.45999	109.73	14436.6	22062	95.81	24.42	5560.21	22683.2		14561.8	13522.5	14754		Peak Found	High	Not Found	Peak Found	Peak Found	High	High	4.85e-05	8.75e-05	2.45	38
0	High	[F].SSGGFSGGSFSR.[G]			0.016696	0.000769	1	1	1	5	P13645	P13645 [48-59]		0	1132.5	0.643	0.573999	89.91	18372.2	28563.9	91.33	35.66	16136.8	44103.5	11436.8	20415.9	14565.5	21498.4		Peak Found	High	Peak Found	High	High	High	High	4.85e-05	0.000115	2.61	36.44
0	High	[F].SSGSAVVSGGSR.[R]			0.001096	0.000769	1	1	1	24	P35908	P35908 [23-34]		0	1050.52	0.72	0.70768	49.42	21514.2	29873.4	66.03	18.65	15767.2	38577.2	21514.2	21351.9	17587	18627.9		High	High	High	High	High	High	High	4.85e-05	7.15e-07	3.59	13.79
0	High	[F].TFHADICTLSEK.[E]	1xCarbamidomethyl [C7]		0.098518	0.004581	1	1	1	4	P02768	P02768 [532-543]		0	1421.67	1.978	0.953378	100.85	20783	12188.1	95.62	72.8	18254.3	44154.9	7710.77	2785.6	13888.6	5700.14		Peak Found	High	Peak Found	Peak Found	Peak Found	Peak Found	High	0.00059	0.003226	2.17	46.45
0	High	[F].TFHADICTLSEKER.[Q]	1xCarbamidomethyl [C7]		0.023461	0.000769	1	1	1	2	P02768	P02768 [532-545]		1	1706.82	1.464	0.995743	100.32	16741.4	11032.3	80.24	94.31	14704.5	4559.52	39397	3524.87	15126.9			Peak Found	Peak Found	High	Peak Found	Peak Found	Not Found	High	4.85e-05	0.000219	2.21	43.5
0	High	[G].DIVMTQSPDSLAVSLGER.[A]	1xOxidation [M4]		4.27e-06	0.000769	1	1	1	75	P06312	P06312 [21-38]		0	1933.95	1.454	0.995743	27.9	324980	241041	27.92	16.41	285440	197786	478782	172283	121031	128780		High	High	High	High	High	High	High	4.85e-05	2.34e-11	5.78	67.64
0	High	[G].DIVMTQSPLSLPVTPGEPASISCR.[S]	1xCarbamidomethyl [C23]; 1xOxidation [M4]		1.18e-05	0.000769	1	1	1	18	A0A075B6P5	A0A075B6P5 [21-44]		0	2571.28	1.699	0.99286	7.57	145880	83672.5	7.67	3.64	113420	100509	149442	58598.1	51285.5	41130.6		High	High	High	High	High	High	High	4.85e-05	1.57e-10	4.08	75.14
0	High	[G].DIVMTQSPLSLPVTPGEPASISCR.[S]	1xCarbamidomethyl [C23]		5.6e-05	0.000769	1	1	1	19	A0A075B6P5	A0A075B6P5 [21-44]		0	2555.28	2.307	0.889164	2.52	60647.1	26212.1	1.26	20.29	53268.1	42367	59959.7	18578.3	16066.2	17064.8		High	High	High	High	High	High	High	4.85e-05	2.84e-09	5.07	80.36
0	High	[G].DIVMTQTPLSSPVTLGQPASISCR.[S]	1xCarbamidomethyl [C23]; 1xOxidation [M4]		0.002684	0.000769	1	1	1	8	A0A0C4DH68	A0A0C4DH68 [21-44]		0	2574.29	1.4	0.995743	26.97	19872.3	16968.8	22.97	25.37	17454.5	10472.1	24290.3	12398.7	6489.86	7935.94		High	High	High	High	Peak Found	Peak Found	High	4.85e-05	3.82e-06	4.24	71.22
0	High	[G].DKLCTVATLR.[E]	1xCarbamidomethyl [C4]		0.042122	0.000769	1	1	1	2	P02768	P02768 [96-105]		1	1176.64	0.873	0.961829	32.25	8329.74	10635.7	26.49	13.47	10480.3	5027.08	8329.74	7601.83	6553.05	3907.5		High	Peak Found	Peak Found	Peak Found	High	Peak Found	High	4.85e-05	0.000654	2.48	37.98
0	High	[G].DQTVSDNELQEMSNQGSK.[Y]	1xOxidation [M12]		3.03e-05	0.000769	1	1	1	25	P10909	P10909 [23-40]		0	2025.87	1.257	0.995743	15.01	48497.2	38571	3.6	14.85	40254.2	33413.8	49043.6	25033.8	23641.4	21810.2		High	High	High	High	High	High	High	4.85e-05	9e-10	4.58	35.04
0	High	[G].DQTVSDNELQEMSNQGSK.[Y]			0.030063	0.000769	1	1	1	2	P10909	P10909 [23-40]		0	2009.87	1.444	0.995743	40.82	9398.56	6508.36	7.23	43.72	8736.03	6475.46	8606.27	4651.83	3127.9	5385		Peak Found	Peak Found	Peak Found	High	Peak Found	High	High	4.85e-05	0.000348	2.89	49.38
0	High	[G].DVVMTQSPLSLPVTLGQPASISCR.[S]	1xCarbamidomethyl [C23]		0.001136	0.000769	1	2	1	7	P06310	P06310 [21-44]		0	2556.32	2.06	0.925297	19.85	21809.3	10586.7	8.39	28.05	19155.7	13014.7	22032.1	7952.56	3885.04	4951.17		High	High	High	High	Peak Found	Peak Found	High	4.85e-05	7.69e-07	3.47	85.41
0	High	[G].DVVMTQSPLSLPVTLGQPASISCR.[S]	1xCarbamidomethyl [C23]; 1xOxidation [M4]		0.000158	0.000769	1	2	1	21	P06310	P06310 [21-44]		0	2572.31	1.777	0.995743	13.78	52497.6	32568.1	7	5.97	46070.2	40722.1	52497.6	21095.9	19962	15422		High	High	High	High	High	High	High	4.85e-05	1.94e-08	5.52	80.69
0	High	[G].EIVLTQSPATLSLSPGER.[A]			2.45e-05	0.000769	1	3	1	61	A0A0A0MRZ8	A0A0A0MRZ8 [21-38]		0	1898.02	1.401	0.995743	37.99	349498	249474	35.16	10.51	306974	157832	476364	178311	134750	127001		High	High	High	High	High	High	High	4.85e-05	6.04e-10	6.14	67.39
0	High	[G].EIVLTQSPDFQSVTPK.[E]			0.007126	0.000769	1	2	1	4	A0A0A0MT36	A0A0A0MT36 [20-35]		0	1788.94														No Quan Values	High	Not Found	High	Not Found	Not Found	Not Found	High	4.85e-05	2.36e-05	3.87
0	High	[G].EIVLTQSPGTLSLSPGER.[A]			1.11e-05	0.000769	1	1	1	101	P01619	P01619 [21-38]		0	1884.01	1.085	0.995743	26.37	940607	925180	12.28	24.37	927941	648064	825360	661270	367966	455349		High	High	High	High	High	High	High	4.85e-05	1.38e-10	4.58	65.26
0	High	[G].EIVMTQSPATLSVSPGER.[A]	1xOxidation [M4]		8.31e-05	0.000769	1	2	1	36	P01624	P01624 [21-38]		0	1917.96	1.384	0.995743	27.93	152343	110095	29.19	14.99	133807	75472.4	199232	66216.4	67480.5	58654.9		High	High	High	High	High	High	High	4.85e-05	5.92e-09	5.34	51.37
0	High	[G].EIVMTQSPATLSVSPGER.[A]			5.99e-05	0.000769	1	2	1	23	P01624	P01624 [21-38]		0	1901.96	1.339	0.995743	23.97	75159.3	56115.7	26.91	15.03	88964.9	40931.5	75159.3	40108.5	30529.5	31304.8		High	High	High	High	High	High	High	4.85e-05	3.19e-09	4.66	58.66
0	High	[G].EPLDDYVNTQGASLFSVTK.[K]			0.002782	0.000769	1	1	1	14	P00747	P00747 [20-38]		0	2084.02	1.138	0.995743	26.02	19681.8	19077.3	23.89	12.04	25300	13560.5	19254.8	15396.2	10374.7	8922.05		High	High	High	High	High	High	High	4.85e-05	4.05e-06	2.3	79.03
0	High	[G].EPLDDYVNTQGASLFSVTKK.[Q]			0.141569	0.006182	1	1	1	1	P00747	P00747 [20-39]		1	2212.11	0.616	0.657984	37.68	439537	713856	13.27	77.53	307823	310402	439537	510226	498238	27530		High	Peak Found	Peak Found	Peak Found	Peak Found	Peak Found	High	0.000976	0.006396	2.16	71.44
0	High	[G].GGGGGGLGSGGSIR.[S]			0.021198	0.000769	1	1	1	1	P35527	P35527 [16-29]		0	1088.54	1.085	0.995743	49.59	15062	13880.7	42.71	13.9	13229.4	16050.8	9711.27	11498.9	7473.23	6491.69		Peak Found	High	Peak Found	Peak Found	Peak Found	Peak Found	High	4.85e-05	0.000181	3.13	25.38
0	High	[G].GTAALGCLVK.[D]	1xCarbamidomethyl [C7]		0.069634	0.003562	2	3	1	8	P0DOX5; P01860	P0DOX5 [140-149]; P01860 [21-30]		0	989.545	1.031	0.99286	19.32	63315.8	61388.6	14.1	7.44	64109	43623.6	55017.5	43840.8	37627	32562.2	Shared	High	High	High	High	Peak Found	High	High	0.000215	0.001673	2.51	44.05
0	High	[G].KLFDSTIADEGTWTLEDRK.[M]			0.008564	0.000769	1	1	1	17	Q8WVJ2	Q8WVJ2 [65-83]		2	2225.11	1.406	0.995743	72.55	470729	334696	47.59	69.72	413455	172274	701083	239223	305832	36664.6		High	High	High	High	High	Peak Found	High	4.85e-05	3.33e-05	4.04	67.56
0	High	[G].NCGPPPTLSFAAPMDITLTETR.[F]	1xCarbamidomethyl [C2]; 1xOxidation [M14]		0.000849	0.000769	1	1	1	16	P04003	P04003 [49-70]		0	2405.15	1.99	0.953378	23.13	27440.1	15913.3	20.65	9.72	24101.5	18619.7	38285.3	9706.35	10013.8	7442.31		High	High	High	High	High	High	High	4.85e-05	4.44e-07	4.49	75.54
0	High	[G].SLGGGFSSGGFSGGSFSR.[G]			0.008921	0.000769	1	1	1	4	P13645	P13645 [42-59]		0	1650.75	0.421	0.290165	66.58	4509.46	10715.7	80.57	32.68	3960.79	9380.36	3111.98	10885	6568.01	3702.95		Peak Found	High	Peak Found	High	Peak Found	Peak Found	High	4.85e-05	3.57e-05	3.56	62.08
0	High	[G].SPMYSIITPNILR.[L]	1xOxidation [M3]		0.001905	0.000769	1	1	1	37	P01024	P01024 [23-35]		0	1520.81	1.642	0.9936	20.09	189539	112582	22.42	8.6	166478	91693.5	209917	91373.2	66795.3	52652.3		High	High	High	High	High	High	High	4.85e-05	2.01e-06	3.68	72.01
0	High	[G].SPMYSIITPNILR.[L]			0.001765	0.000769	1	1	1	21	P01024	P01024 [23-35]		0	1504.82	2.565	0.770191	46.34	63938	35635.4	36.89	39.51	56158.6	30242	93010.5	25917	21842.1	7447.5		High	High	High	High	High	High	High	4.85e-05	1.75e-06	3.6	78.5
0	High	[G].TQQPQQDEMPSPTFLTQVK.[E]			0.000491	0.000769	1	1	1	40	P02655	P02655 [23-41]		0	2203.07	0.625	0.497826	11.86	49612.9	79345.2	31.54	25.82	41376.7	55510.3	49612.9	54466.4	48633.2	55441.9		High	High	High	High	High	High	High	4.85e-05	1.6e-07	3.81	68.31
0	High	[G].TQQPQQDEMPSPTFLTQVK.[E]	1xOxidation [M9]		0.003648	0.000769	1	1	1	17	P02655	P02655 [23-41]		0	2219.07	0.509	0.316297	40.43	29942.6	64076.5	49.11	17.52	22500.5	41655.4	29942.6	35985.2	39274.5	33590.2		High	High	High	High	High	High	High	4.85e-05	6.72e-06	3.13	57.79
0	High	[G].VNDNEEGFFSAR.[G]			0.01175	0.000769	1	1	1	10	P02675	P02675 [33-44]		0	1384.61	2.321	0.837555	47.09	47345.2	20401.1	43.81	17.29	41584.7	19099.8	70076.9	12511.8	12504.5	11540.5		High	High	High	High	High	High	High	4.85e-05	5.99e-05	3.24	51.57
0	High	[H].LETPDFQLFK.[N]			0.056278	0.001498	1	1	1	6	P04217	P04217 [53-62]		0	1237.65	1.084	0.99286	32.15	76173.7	73498.3	15.37	46.98	66905.6	51005.3	96961.9	52532.7	54817.1	14392.2		High	High	High	High	Peak Found	Peak Found	High	9.08e-05	0.001126	2.14	75.95
0	High	[H].WGQGTLVTVSSASTK.[G]			0.001765	0.000769	1	1	1	13	P0DOX5	P0DOX5 [109-123]		0	1521.79	1.664	0.99286	39.08	23110.8	13892.5	14.54	28.88	20326.6	12232.7	23110.8	7574.02	8515.15	8834.63		High	High	High	High	High	High	High	4.85e-05	1.74e-06	3.65	52.61
0	High	[HR].ALEEANADLEQK.[I]			0.041911	0.000769	1	3	1	1	Q7Z3Y8	Q7Z3Y8 [104-115]		0	1330.65	4.096	0.247942	0	12700.9	3100.94			11155.6			2216.39				High	Not Found	Not Found	Peak Found	Not Found	Not Found	High	4.85e-05	0.000649	2.93	35.83
0	High	[HR].GSGSSQSSGYGR.[QH]			0.06727	0.003562	1	1	1	4	Q86YZ3	Q86YZ3 [1106-1117]; [1340-1351]; [1576-1587]; [2046-2057]; [2516-2527]; [2750-2761]		0	1129.49	0.452	0.31349	48.39	8078.81	17886	89.7	4.05	7095.86	20518.3	6090.88	12266.6	11407	8364.92		High	High	Peak Found	High	High	Peak Found	High	0.000215	0.001574	2.05	9.06
0	High	[I].PIVTSPYQIHFTK.[T]			0.009388	0.000769	1	1	1	4	P01024	P01024 [347-359]		0	1530.83	1.219	0.995743	62.58	10685.5	8764.95	65.41	39.62	9385.4	3741.7	21526.9	4697.73	7164.33			High	Peak Found	High	Peak Found	Peak Found	Not Found	High	4.85e-05	3.92e-05	2.9	69.94
0	High	[I].SSSKGSLGGGFSSGGFSGGSFSR.[G]			0.093404	0.00407	1	1	1	2	P13645	P13645 [37-59]		1	2096.96	1.274	0.999462	73.66	5407.57	6101.09	86.77	68.47	4749.63	12750.7	3881.83		6343.29	1682.13		Peak Found	High	Peak Found	Not Found	High	Peak Found	High	0.00048	0.002905	2.93	54.8
0	High	[I].SVAGGGGGFGAAGGFGGR.[G]			0.001042	0.000769	1	1	1	4	P35908	P35908 [75-92]		0	1438.68	0.585	0.555331	64.63	5830.19	12053.2	65.35	27.41	4138.89	10178.5	5830.19	10175.4	4934.08	5637.03		Peak Found	High	Peak Found	Peak Found	Peak Found	High	High	4.85e-05	6.55e-07	3.46	48.32
0	High	[K].AADDTWEPFASGK.[T]			0.003431	0.000769	1	1	1	17	P02766	P02766 [56-68]		0	1394.62	0.743	0.686788	22.22	34738.6	46773.8	31.04	4.25	30511.9	28152.9	21269.5	32009.7	28669.1	22802.3		High	High	Peak Found	High	High	High	High	4.85e-05	6e-06	3.75	59.51
0	High	[K].AAFGGSGGR.[G]			0.039859	0.000769	1	1	1	10	P35908	P35908 [516-524]		0	779.38	0.393	0.272372	47.66	134080	374820	91.39	18.77	117766	382808	121437	267902	189345	210797		Peak Found	High	High	Peak Found	High	High	High	4.85e-05	0.000592	2.55	13.09
0	High	[K].AAFTECCQAADK.[A]	2xCarbamidomethyl [C6; C7]		0.007733	0.000769	1	1	1	93	P02768	P02768 [187-198]		0	1371.57	1.072	0.995743	18.57	26600625	23483556	8.21	34.75	24892901	18327422	24042624	16022787	14393810	18799335		High	High	High	High	High	High	High	4.85e-05	2.73e-05	3.03	29.99
0	High	[K].AAFTECCQAADKAACLLPK.[L]	3xCarbamidomethyl [C6; C7; C15]		4.83e-05	0.000769	1	1	1	83	P02768	P02768 [187-205]		1	2124.99	0.407	0.3006	127.13	916923	3664434	36.24	77.74	705805	631746	1534170	2619142	2308598	123039		High	High	High	High	High	High	High	4.85e-05	2.15e-09	4.04	63.33
0	High	[K].AAISGENAGLVR.[A]			0.004041	0.000769	1	1	1	5	P19827	P19827 [126-137]		0	1157.63	1.364	0.995743	52.03	132308	71783.6	22.92	23.64	116210	59355.6	132981	45130.6	43998.4	46028.7		High	Peak Found	High	Peak Found	Peak Found	Peak Found	High	4.85e-05	8.18e-06	3.32	37.2
0	High	[K].AAPSVTLFPPSSEELQANK.[A]			2.15e-06	0.000769	1	4	1	318	P0DOY2	P0DOY2 [5-23]		0	1986.02	1.112	0.995743	24.99	2959348	2660867	11.6	28.27	2705920	2038945	2460451	1901846	980061	1325207		High	High	High	High	High	High	High	4.85e-05	6.52e-12	3.24	65.35
0	High	[K].AAQVTIQSSGTFSSK.[F]			0.001711	0.000769	1	1	1	9	P01023	P01023 [1275-1289]		0	1511.77	1.942	0.99286	46.79	72049.4	37105.9	36.81	23.93	63283.1	33974	104435	19470.1	22743.3	20840.9		High	High	High	Peak Found	Peak Found	Peak Found	High	4.85e-05	1.65e-06	4.29	42.72
0	High	[K].AASGTQNNVLR.[G]			0.092053	0.00407	1	1	1	1	P10643	P10643 [362-372]		0	1130.59	1.681	0.99286	42.93	23218.8	13074	23.42	39.36	24887.4	12090.7	23218.8	7463.02	8013.5	10194.8		Peak Found	Peak Found	High	Peak Found	Peak Found	Peak Found	High	0.00048	0.002828	2.66	21.51
0	High	[K].AATGECTATVGK.[R]	1xCarbamidomethyl [C6]		0.015949	0.000769	1	1	1	17	P01042	P01042 [102-113]		0	1165.55	2.916	0.564865	67.03	48544.9	16648.6	24.39	87.92	55030.1	33446.7	38431.2	11899.5	7027.42	26683		High	High	High	High	High	High	High	4.85e-05	0.000106	3.23	17.67
0	High	[K].AAVYHHFISDGVR.[K]			0.004363	0.000769	1	1	1	5	P01024	P01024 [914-926]		0	1471.74	100	3.96e-16		45163.8		118.15		11878.7		150824					Peak Found	Not Found	High	Not Found	Not Found	Not Found	High	4.85e-05	9.37e-06	3.03	39.15
0	High	[K].AAVYHHFISDGVRK.[S]			0.005605	0.000769	1	1	1	7	P01024	P01024 [914-927]		1	1599.84	100	3.96e-16		74613.4						74613.4					Not Found	Not Found	High	Not Found	Not Found	Not Found	High	4.85e-05	1.51e-05	3.11	35.38
0	High	[K].ACDGINDCGDQSDELCCK.[A]	4xCarbamidomethyl [C2; C8; C16; C17]		0.004253	0.000769	1	1	1	5	P05156	P05156 [240-257]		0	2116.77	1.112	0.995743	19.16	11914.5	10646	7.15	33.3	11745.3	8208.92	11778.2	7609.19	6490.14	8511.2		Peak Found	High	Peak Found	High	Peak Found	High	High	4.85e-05	9e-06	2.75	40.56
0	High	[K].ACEPGVDYVYK.[T]	1xCarbamidomethyl [C2]		0.00968	0.000769	1	1	1	6	P01024	P01024 [1536-1546]		0	1300.59	1.667	0.99286	45.41	264133	158440	10.05	46.19	249106	169484		113244	74531	134750		Peak Found	High	Not Found	Peak Found	Peak Found	High	High	4.85e-05	4.14e-05	3.13	45.61
0	High	[K].ADDKETCFAEEGK.[K]	1xCarbamidomethyl [C7]		0.000141	0.000769	1	1	1	67	P02768	P02768 [585-597]		1	1499.63	0.969	0.99286	30.09	3181250	3284118	2.65	23.89	2879279	2191833	3109686	1870984	2012940	1974731		High	High	High	High	High	High	High	4.85e-05	1.58e-08	4.39	26.74
0	High	[K].ADDKETCFAEEGKK.[L]	1xCarbamidomethyl [C7]		6.37e-06	0.000769	1	1	1	218	P02768	P02768 [585-598]		2	1627.73	0.774	0.909829	17.83	33258863	43415560	14.1	11.37	34687626	20661267	33258863	34786397	26610763	18124832		High	High	High	High	High	High	High	4.85e-05	4.93e-11	5.78	21.91
0	High	[K].ADGESCSASMMYQEGK.[F]	1xCarbamidomethyl [C6]; 2xOxidation [M10; M11]		0.003362	0.000769	1	1	1	11	P01008	P01008 [274-289]		0	1782.66	1.156	0.995743	51.41	20672.9	17887.7	10.74	46.58	18786.9	14243.3	17395.7	7284.4	10964	12806.9		High	High	High	High	High	High	High	4.85e-05	5.81e-06	3.49	24.38
0	High	[K].ADGESCSASMMYQEGK.[F]	1xCarbamidomethyl [C6]; 1xOxidation [M]		0.024932	0.000769	1	1	2	2	P01008	P01008 [274-289]		0	1766.67	1.681	0.99286	21.83	20240.2	12042.6	4.23	37.96	17777.6	13461.8	21251.6	8607.39	6434.03	9652.41		Peak Found	Peak Found	High	Peak Found	Peak Found	High	High	4.85e-05	0.000243	3.6	33.92
0	High	[K].ADGESCSASMMYQEGK.[F]	1xCarbamidomethyl [C6]		0.005112	0.000769	1	1	1	3	P01008	P01008 [274-289]		0	1750.67	1.726	0.99286	51.55	9769.97	5661.15	28.47	57.7	13479.8	6571.87	9769.97	4046.29	3224.18	6376.18		High	Peak Found	Peak Found	Peak Found	Peak Found	High	High	4.85e-05	1.26e-05	2.92	39.79
0	High	[K].ADIGCTPGSGK.[D]	1xCarbamidomethyl [C5]		0.01181	0.000769	1	1	1	17	P01024	P01024 [623-633]		0	1062.49	2.702	0.63701	88.84	205300	51714.8	34.35	84.44	229624	87005.7	205300	33402.8	31697.7	88662.3		High	High	High	High	High	High	High	4.85e-05	6e-05	3.78	20.43
0	High	[K].ADIGCTPGSGKDYAGVFSDAGLTFTSSSGQQTAQR.[A]	1xCarbamidomethyl [C5]		0.000732	0.000769	1	1	1	16	P01024	P01024 [623-657]		1	3537.62	1.641	0.995743	49.58	36242.8	22081	22.52	58.47	39058.1	19381.6	36242.8	15782.3	20333.1	3929.82		High	High	High	High	High	Peak Found	High	4.85e-05	3.4e-07	5	73.28
0	High	[K].ADLSGITGAR.[N]			0.004275	0.000769	1	1	1	34	P01011	P01011 [341-350]		0	960.511	1.183	0.995743	15.9	639624	579377	17.44	12.69	732906	421590	639624	369684	355119	311287		High	High	High	High	High	High	High	4.85e-05	9.1e-06	3.55	39.29
0	High	[K].ADRDQYELLCLDNTR.[K]	1xCarbamidomethyl [C10]		0.001409	0.000769	1	1	1	30	P02787	P02787 [237-251]		1	1881.88	2.706	0.636311	46.99	489464	164558	44.56	58.34	429911	131340	497649	117617	162332	32951.4		High	High	High	High	High	High	High	4.85e-05	1.15e-06	3.83	59.04
0	High	[K].ADTLTDEINFLR.[A]			0.004499	0.000769	2	3	1	25	P04259; P02538	P04259 [288-299]; P02538 [288-299]		0	1407.71	0.44	0.219317	37.45	22056.5	50077.1	116.57	13.65	15565.6	98203.7	22056.5	44833.1	30499.6	23420	Shared	High	High	High	High	High	High	High	4.85e-05	9.93e-06	2.92	78.2
0	High	[K].AEAEALYQTK.[IFLYV]			0.080301	0.00407	2	6	1	9	Q7RTS7; Q8N1N4	Q7RTS7 [327-336]; Q8N1N4 [298-307]		0	1123.56	0.859	0.932498	31.12	20310.8	22473	28.02	19.5	17839.6	16832.3	13627.6	16062.5	11925.5	13302.8	Shared	High	High	Peak Found	High	High	High	High	0.00029	0.002201	3.45	32.47
0	High	[K].AEAESLYQSK.[Y]			0.014776	0.000769	1	1	1	42	P04264	P04264 [367-376]		0	1125.54	0.484	0.429825	70.95	522707	1078956	90.66	28.44	459108	1285710	353532	771180	464245	637848		High	High	High	High	High	High	High	4.85e-05	9.18e-05	3.42	29.86
0	High	[K].AEAESLYQSKYEELQITAGR.[H]			7.28e-05	0.000769	1	1	1	20	P04264	P04264 [367-386]		1	2286.12	0.453	0.373917	131.22	66643.5	147190	53.66	91.88	26356.9	45916.4	100527	215978	90217.3	7910.72		High	High	High	High	High	High	High	4.85e-05	4.6e-09	5.01	62.01
0	High	[K].AEAQAQYSAAVAK.[G]			0.000423	0.000769	1	1	1	22	Q14624	Q14624 [99-111]		0	1307.66	1.386	0.99746	26.97	82875.2	55203.3	11.97	25.28	79400.3	48954.5	82875.2	39456.4	31432	37548.9		High	High	High	High	High	High	High	4.85e-05	1.22e-07	4.3	29.56
0	High	[K].AEFAEVSK.[L]			0.063709	0.003562	1	1	1	40	P02768	P02768 [250-257]		0	880.441	1.022	0.995743	15.45	33277240	32574687	5.48	13.56	30322372	21336826	33277240	23282652	17654750	17643164		High	High	High	High	High	High	High	0.000215	0.001424	2.32	28.29
0	High	[K].AEFQDALEK.[L]			0.042975	0.000769	2	2	1	17	P0C0L4; P0C0L5	P0C0L4 [317-325]; P0C0L5 [317-325]		0	1050.51	2.156	0.944505	30.88	124525	57747.8	13.17	50.11	132152	81167.7	124525	35665.5	35395.5	55679.8	Shared	High	High	High	High	High	High	High	4.85e-05	0.000682	2.96	42.59
0	High	[K].AEMADQAAAWLTR.[Q]			0.095697	0.00407	1	1	1	2	P0C0L5	P0C0L5 [1279-1291]		0	1433.68	2.392	0.738397	56.82	8686.08	3631.68	48.81	24.06	10553.1	2763.92	8686.08	2595.74	1952.84	2340.99		High	Peak Found	Peak Found	Peak Found	Peak Found	Peak Found	High	0.000515	0.003049	2.43	69.15
0	High	[K].AESPEVCFNEESPK.[I]	1xCarbamidomethyl [C7]		0.001409	0.000769	1	1	1	22	P43652	P43652 [583-596]		0	1622.7	1.198	0.995743	17.92	43535.9	36341.2	5.8	31.67	38414.4	29995.6	39400.9	25974.8	19872.2	26729.7		High	High	High	High	High	High	High	4.85e-05	1.14e-06	2.93	45.54
0	High	[K].AETGDKVYVHLK.[N]			0.020458	0.000769	1	1	1	2	P00450	P00450 [99-110]		1	1359.73	3.039	0.532587	89.85	54715.1	21660	78.6	64.03	48057.8	9879.49	105720	18295	13276.1	2206.67		Peak Found	Peak Found	High	Peak Found	Peak Found	Peak Found	High	4.85e-05	0.000169	2.01	30.7
0	High	[K].AFSAVDTDGNGTINAQELGAALK.[A]			0.011512	0.000769	1	1	1	1	Q9NZT1	Q9NZT1 [16-38]		0	2263.12														No Quan Values	Not Found	High	Not Found	Not Found	Not Found	Not Found	High	4.85e-05	5.73e-05	2.45
0	High	[K].AFTECCVVASQLR.[A]	2xCarbamidomethyl [C5; C6]		0.024681	0.000769	1	1	1	14	P01031	P01031 [727-739]		0	1540.72	1.465	0.995743	32.73	26695	14927.1	24.4	28.08	23447	13141.1	31546	9305.88	9149.31	10233		High	High	High	High	High	High	High	4.85e-05	0.00024	3.11	56.1
0	High	[K].AGALNSNDAFVLK.[T]			0.016611	0.000769	1	1	1	9	P06396	P06396 [585-597]		0	1319.69	1.198	0.995743	25.9	70891.2	50356.9	15	22.67	62685.9	37293.6	70891.2	32282.3	30865.3	32172.2		High	High	High	High	Peak Found	High	High	4.85e-05	0.000114	2.98	56.25
0	High	[K].AGDFLEANYMNLQR.[S]			0.018203	0.000769	1	1	1	23	P01024	P01024 [1172-1185]		0	1641.77	1.466	0.995743	80.7	61958.7	42251.8	69.12	36.4	54420.1	19745.3	127380	30655.7	25897.5	9539.24		High	High	High	High	High	High	High	4.85e-05	0.000135	3.43	71.34
0	High	[K].AGDFLEANYMNLQR.[S]	1xOxidation [M10]		0.000428	0.000769	1	1	1	46	P01024	P01024 [1172-1185]		0	1657.76	1.359	0.995743	31.03	248385	151187	19.64	18.81	218164	119637	251553	91355.3	113837	70706.8		High	High	High	High	High	High	High	4.85e-05	1.25e-07	4.55	62.96
0	High	[K].AGEQVTYTCATYYK.[M]	1xCarbamidomethyl [C9]		0.000581	0.000769	1	1	1	22	P08603	P08603 [1010-1023]		0	1654.74	1.077	0.99286	29.73	56181.3	52172.8	20.09	33.38	49345.6	26664	56276.4	23016	31978.4	30520.9		High	High	High	High	High	High	High	4.85e-05	2.21e-07	4.79	46.28
0	High	[K].AGFAGDDAPR.[A]			0.020984	0.000769	1	10	1	1	A5A3E0	A5A3E0 [719-728]		0	976.448	0.908	0.969931	28.96	11088	13497.5	24.6	23.8	8169.46	9107.16		11145.2	5856.94	6312.51		High	Peak Found	Not Found	Peak Found	Peak Found	Peak Found	High	4.85e-05	0.000177	3	28.15
0	High	[K].AGKEPGLQIWR.[V]			0.101907	0.004581	1	1	1	1	P06396	P06396 [62-72]		1	1254.69	1.518	0.995743	56.27	10337.6	6442.89	57.23	42.77	9079.84	3378.58	17282.4	3370.06	5396.2			High	Peak Found	Peak Found	Peak Found	Peak Found	Not Found	High	0.000619	0.003449	3.28	49.28
0	High	[K].AGPHCPTAQLIATLK.[N]	1xCarbamidomethyl [C5]		0.002913	0.000769	1	2	1	26	P02776	P02776 [63-77]		0	1577.85	4.146	0.297769	35.7	69831.9	16843.1	14.76	143.96	52998.2	48113.1	81102.8	171301	10323.6	6348.41		High	High	High	High	Peak Found	Peak Found	High	4.85e-05	4.44e-06	3.51	56.78
0	High	[K].AGVETTKPSK.[Q]			0.008875	0.000769	1	3	1	38	B9A064	B9A064 [159-168]		0	1017.56	1.495	0.995743	29.71	212468	142109	34.08	2.32	285886	117055	212468	104884	86010.4	66461.3		High	High	High	High	High	High	High	4.85e-05	3.53e-05	3.09	8.68
0	High	[K].AGVETTTPSK.[Q]			0.006634	0.000769	1	2	1	28	P0DOY2	P0DOY2 [51-60]		0	990.51	4.166	0.272372	40.02	3619280	868709	17.14	56.02	4037006	2300338	3619280	516627	532459	900979		High	High	High	High	High	High	High	4.85e-05	2.06e-05	3.16	16.71
0	High	[K].AHVSFKPTVAQQR.[I]			0.020984	0.000769	1	1	1	2	P19823	P19823 [247-259]		0	1468.8	3.097	0.45999	90.61	31545.1	10184.6	75.04	17.17	27707	4820.19	52491.1	6443.22	7052.57			Peak Found	Peak Found	High	Peak Found	Peak Found	Not Found	High	4.85e-05	0.000176	2.07	29.67
0	High	[K].AHYGGFTVQNEANK.[Y]			0.001876	0.000769	1	1	1	17	P02675	P02675 [354-367]		0	1535.72	3.097	0.495683	49.25	181629	52600.3	30.33	48.46	159530	74962.4	204736	25108	32240.4	42903.9		High	High	High	High	High	High	High	4.85e-05	1.95e-06	3	36.21
0	High	[K].AHYGGFTVQNEANKYQISVNK.[Y]			0.001685	0.000769	1	1	1	5	P02675	P02675 [354-374]		1	2368.17	2.592	0.682331	102.56	34719.8	13394.2	141.77	36.85	30495.4	7373.3	326037	9573.5	14159.7	5703.38		Peak Found	Peak Found	High	Peak Found	Peak Found	Peak Found	High	4.85e-05	1.6e-06	4.59	53.82
0	High	[K].AIGYLNTGYQR.[Q]			0.021524	0.000769	1	1	1	35	P01023	P01023 [1004-1014]		0	1255.64	1.878	0.969931	39.65	597150	291181	30.26	26.5	524494	275935	752906	171451	178474	187545		High	High	High	High	High	High	High	4.85e-05	0.000185	3.61	47.77
0	High	[K].AIQLTYNPDESSKPNMIDAATLK.[S]			0.000376	0.000769	1	1	1	24	P02679	P02679 [89-111]		0	2520.26	3.686	0.362332	89.11	274132	74364.6	70.96	42.92	240778	47848.6	438888	62270	45580.4	15745.7		High	High	High	High	High	High	High	4.85e-05	9.82e-08	3.45	65.92
0	High	[K].AIQLTYNPDESSKPNMIDAATLK.[S]	1xOxidation [M16]		0.001148	0.000769	1	1	1	34	P02679	P02679 [89-111]		0	2536.26	2.565	0.691396	17.54	704201	274589	40.6	4	618520	224587	787519	196262	179793	127811		High	High	High	High	High	High	High	4.85e-05	7.86e-07	2.28	59.02
0	High	[K].AKWEMPFDPQDTHQSR.[F]			0.051968	0.001498	1	1	1	3	P01011	P01011 [215-230]		1	1972.9	100	3.96e-16		18354.3		100.64		6617.28		44715.1					Peak Found	Not Found	High	Not Found	Not Found	Not Found	High	9.08e-05	0.000967	2.85	55.67
0	High	[K].ALLAYAFALAGNQDK.[R]			4.61e-05	0.000769	1	1	1	29	P01023	P01023 [1148-1162]		0	1565.83	2.226	0.929298	84.37	59115.5	26556.2	51.59	74.31	51922.9	17550.8	82720.8	18981	28891.6	3326.03		High	High	High	High	High	Peak Found	High	4.85e-05	1.96e-09	5.54	84.6
0	High	[K].ALNHLPLEYNSALYSR.[I]			0.064025	0.003562	1	1	1	2	P13671	P13671 [341-356]		0	1860.96	0.943	0.99286	69.72	10675.4	8230.03	71.89	76.84	9376.55	2196.88	18872.2	3199.8	9273.51			Peak Found	Peak Found	High	Peak Found	Peak Found	Not Found	High	0.000215	0.001434	3.57	62.85
0	High	[K].ALNSIIDVYHK.[Y]			0.020047	0.000769	1	1	1	12	P05109	P05109 [8-18]		0	1272.69	1.117	0.99286	44.67	44966.5	49663.2	29.9	34.95	59177.1	26696.8	44966.5	35496.6	36983.2	13379		High	High	High	High	High	Peak Found	High	4.85e-05	0.000163	2.31	54.71
0	High	[K].ALQDQLVLVAAK.[L]			0.003762	0.000769	1	1	1	6	P01019	P01019 [83-94]		0	1268.76	1.027	0.995743	15.81	114982	116731	11.34	12.07	116381	73193.7	114982	72304.4	71548	60332.9		Peak Found	High	Peak Found	High	Peak Found	High	High	4.85e-05	7.17e-06	3.76	61.9
0	High	[K].ALTDMPQMR.[M]	1xOxidation [M]		0.124026	0.00564	1	1	2	10	P02671	P02671 [250-258]		0	1078.5	2.586	0.685947	54.93	173242	53646.9	41.94	33.67	152163	60160.1	219627	32755.9	32881.9	39725.8		High	High	High	High	Peak Found	Peak Found	High	0.000817	0.004975	2.55	32.92
0	High	[K].ALVEQGFTVPEIK.[T]			0.003162	0.000769	1	1	1	10	P04114	P04114 [2579-2591]		0	1430.79	1.521	0.995743	41.73	27294.7	18023.2	21.57	31.28	23973.7	17594.2	37569.7	12882	8028.69	11549.6		High	High	High	Peak Found	Peak Found	High	High	4.85e-05	5.17e-06	3.68	68.5
0	High	[K].ALVLIAFAQYLQQCPFEDHVK.[L]	1xCarbamidomethyl [C14]		0.00116	0.000769	1	1	1	8	P02768	P02768 [45-65]		0	2490.28	0.197	0.012111	69.16	4042.35	15244.8	72.91	88.73	2007.31		7150.07	10896.2	30071.9	4118.34		Peak Found	Not Found	Peak Found	High	High	High	High	4.85e-05	8.01e-07	3.24	104.66
0	High	[K].ALVQQMEQLR.[Q]	1xOxidation [M6]		0.019347	0.000769	1	1	1	21	P06727	P06727 [317-326]		0	1231.65	0.899	0.905344	13.31	39898.4	41862.6	11.54	8.63	35043.9	29957.8	34479.1	29828.2	25658.9	22621.3		High	High	High	High	High	High	High	4.85e-05	0.000152	2.59	35.06
0	High	[K].ALYLQYTDETFR.[T]			0.005662	0.000769	1	1	1	13	P00450	P00450 [70-81]		0	1519.74	4.861	0.232816	38.45	131638	27080.4		55.32			131638	19355.7	22410.1	4600.58		High	High	High	High	High	High	High	4.85e-05	1.54e-05	3.6	67.83
0	High	[K].ANPTVTLFPPSSEELQANK.[A]			6.3e-05	0.000769	1	3	1	178	B9A064	B9A064 [113-131]		0	2043.04	1.198	0.995743	39	591063	493363	20.09	31.68	553735	407234	423064	352630	214826	313101		High	High	High	High	High	High	High	4.85e-05	3.53e-09	3.56	65.4
0	High	[K].ANRPFLVFIR.[E]			0.106424	0.004581	1	1	1	3	P01008	P01008 [436-445]		0	1232.73	100	3.96e-16		8723.07		131		1498.71		44594.3					Peak Found	Not Found	High	Not Found	Not Found	Not Found	High	0.000619	0.003726	2.61	65.96
0	High	[K].AQQIHSQTSQQYPLYDLDLGK.[F]			0.114366	0.004581	1	1	1	1	P15924	P15924 [835-855]		0	2433.2	0.996	0.99286	107.9	8272.3	18698.5	71.72	54.34	5527.13	15543.5	8272.3	16182.1	11460.9	2882.54		Peak Found	High	Peak Found	Peak Found	Peak Found	Peak Found	High	0.000723	0.004267	2.84	63.9
0	High	[K].AQTTVTCMENGWSPTPR.[C]	1xCarbamidomethyl [C7]; 1xOxidation [M8]		0.003574	0.000769	1	1	1	9	P08603	P08603 [425-441]		0	1951.86	1.104	0.995743	17.55	10348.2	10069.1	24.32	22.53	13157.5	7129.76	9796	6344.39	6171.68	6348.78		High	High	High	High	High	High	High	4.85e-05	6.51e-06	3.28	44.6
0	High	[K].AQYEDIAQK.[S]			0.05328	0.001498	1	1	1	38	P04264	P04264 [356-364]		0	1065.52	0.503	0.45999	87.23	2309659	4589742	93.84	30.17	1834682	6886975	2309659	5210571	2813197	2034969		High	High	High	High	High	High	High	9.08e-05	0.00102	2.97	29.24
0	High	[K].AQYEEIANR.[S]			0.017566	0.000769	1	1	1	27	P13647	P13647 [344-352]		0	1093.53	0.465	0.39081	71.78	242333	520655	87.44	22.23	143411	561831	242333	516170	319126	226688		High	High	High	High	High	High	High	4.85e-05	0.000127	3.1	31.67
0	High	[K].ASAGLLGAHAAAITAYALTLTK.[A]			0.06277	0.003562	2	2	1	3	P0C0L4; P0C0L5	P0C0L4 [1183-1204]; P0C0L5 [1183-1204]		0	2085.17	100	3.96e-16		4742.76		77.16		2258.67		8747.13				Shared	Peak Found	Not Found	High	Not Found	Not Found	Not Found	High	0.000215	0.001383	2.4	89.08
0	High	[K].ASDTAMYYCAR.[-]	1xCarbamidomethyl [C9]; 1xOxidation [M6]		0.053813	0.001498	1	2	1	4	A0A0J9YXX1	A0A0J9YXX1 [107-117]		0	1324.53	1.589	0.995743	33.57	41566	23558.5	23.52	23.02	36508.7	19948.3	46873.8	16838.4	11359	13798.8		High	Peak Found	High	Peak Found	Peak Found	Peak Found	High	9.08e-05	0.00104	2.72	32.09
0	High	[K].ASLEGNLAETENR.[Y]			0.057408	0.001498	1	1	1	1	Q04695	Q04695 [322-334]		0	1403.68	1.027	0.995743	51.48	6432.4	6261.5	68.37	71.72		7510.49	3795.66	2559.29		5120.79		Not Found	High	Peak Found	Peak Found	Not Found	Peak Found	High	9.08e-05	0.001173	2.98	41.59
0	High	[K].ASLENSLEETK.[G]			0.017656	0.000769	2	2	1	6	P02533; P08779	P02533 [353-363]; P08779 [355-365]		0	1220.6	0.428	0.201647	108.13	23246.4	90065.1	126.72	49.79	20418	143992	22299.9	64373.8	31921.7	69022.2	Shared	Peak Found	High	Peak Found	High	High	High	High	4.85e-05	0.000128	3.27	41.7
0	High	[K].ASLENSLEETKGR.[Y]			0.027172	0.000769	2	2	1	10	P02533; P08779	P02533 [353-365]; P08779 [355-367]		1	1433.72	0.483	0.262862	90	25137.5	83210.6	99.06	32.72	21964	86517.2	25137.5	73868.8	31736.4	38915.8	Shared	High	High	Peak Found	High	High	Peak Found	High	4.85e-05	0.000287	1.5	37.2
0	High	[K].ASTPNGYDNGIIWATWK.[T]			0.001651	0.000769	1	1	1	12	P02679	P02679 [383-399]		0	1893.91	1.781	0.99286	70.71	27519.2	19810	40.53	62.57	24170.9	12714.3	42019.2	16864.9	12142.2	2176.32		High	High	High	High	High	Peak Found	High	4.85e-05	1.54e-06	3.09	77.95
0	High	[K].ASYLDCIR.[A]	1xCarbamidomethyl [C6]		0.05827	0.002242	1	1	1	32	P02787	P02787 [62-69]		0	997.477	0.986	0.99286	9.77	756685	760899	7.37	11.47	746812	513088	756685	540067	466379	430048		High	High	High	High	High	High	High	9.08e-05	0.001201	3.01	49.5
0	High	[K].ATEDEGSEQKIPEATNR.[R]			0.00255	0.000769	1	1	1	23	P01008	P01008 [62-78]		1	1874.87	1.761	0.99286	9.81	140596	80971.1	12.97	13.19	102167	96868.5	150563	57873.8	40443.7	39992.6		High	High	High	High	High	High	High	4.85e-05	3.47e-06	2.55	29.33
0	High	[K].ATEHLSTLSEK.[A]			0.001291	0.000769	1	1	1	71	P02647	P02647 [220-230]		0	1215.62	0.99	0.99286	17.9	2835155	2931484	23.09	17.79	3463359	1784526	2835155	2095269	1603236	1721689		High	High	High	High	High	High	High	4.85e-05	9.79e-07	3.38	25.04
0	High	[K].ATFGCHDGYSLDGPEEIECTK.[L]	2xCarbamidomethyl [C5; C19]		0.000345	0.000769	1	1	1	17	P02749	P02749 [230-250]		0	2386	1.144	0.995743	26.64	32275.3	24237.7	24	21.22	32739.1	15668.3	32275.3	17323.8	19975.1	10293.3		High	High	High	High	High	High	High	4.85e-05	8.32e-08	3.76	57.17
0	High	[K].ATFQTPDFIVPLTDLR.[I]			0.003899	0.000769	1	1	1	6	P04114	P04114 [2610-2625]		0	1833.97	2.661	0.607771	69.25	12363.5	4101.32	55.58	26.63	12383	2533.68	12363.5	2422.8	3041.55			High	Peak Found	High	Peak Found	Peak Found	Not Found	High	4.85e-05	7.64e-06	2.9	92.35
0	High	[K].ATGVLYDYVNK.[Y]			0.097569	0.00407	1	1	1	4	P04114	P04114 [4077-4087]		0	1242.64	2.297	0.804553	52.73	22120.7	7104.18	31.4	51.63	20419.7	8461.09	22120.7	3821.54	4354.37	6521.86		High	High	Peak Found	Peak Found	Peak Found	Peak Found	High	0.000515	0.003153	2.71	53.57
0	High	[K].ATMQNLNDR.[L]			0.143575	0.006182	1	2	1	2	Q04695	Q04695 [86-94]		0	1062.5	0.495	0.349615	105.02	8752.65	22099.4	118.91	33.1	6652.21	42558.9	8752.65	10925.5	13545.4	14114		Peak Found	High	Peak Found	Peak Found	Peak Found	High	High	0.001004	0.006576	2.25	24.86
0	High	[K].ATVLNYLPK.[C]			0.019054	0.000769	1	2	1	33	P01023	P01023 [812-820]		0	1018.59	1.716	0.99286	50.34	320893	139578	29.82	27.5	281849	135033	364954	99762.7	81127.8	99449.9		High	High	High	High	High	High	High	4.85e-05	0.000148	2.3	61.96
0	High	[K].ATVVYQGER.[V]			0.014776	0.000769	1	1	1	23	P02749	P02749 [271-279]		0	1022.53	0.745	0.874951	15.71	81440.1	109341	16.63	12.49	88883.1	56111	73637.3	78150.9	65382	62235.8		High	High	High	High	High	High	High	4.85e-05	9.16e-05	3.19	26.43
0	High	[K].AVGDKLPECEADDGCPKPPEIAHGYVEHSVR.[Y]	2xCarbamidomethyl [C9; C15]		0.000328	0.000769	1	1	1	12	P00738	P00738 [78-108]		1	3432.59	2.34	0.773923	91.36	7167.88	3062.67	164.01		6295.75	1895.31	269729		1877.21			Peak Found	Peak Found	High	Not Found	Peak Found	Not Found	High	4.85e-05	7.6e-08	4.54	51
0	High	[K].AVGDKLPECEAVCGK.[P]	2xCarbamidomethyl [C9; C13]		0.138933	0.00564	2	2	1	1	P00739; P00738	P00739 [79-93]; P00738 [137-151]		1	1632.77	1.23	0.995743	46.73	16669.5	13134.2	8.75	45.99	15481.3	11485.1	14809.9		5744.69	8607.95	Shared	Peak Found	Peak Found	High	Not Found	Peak Found	Peak Found	High	0.000907	0.006197	2.61	39.01
0	High	[K].AVGDKLPECEAVCGKPK.[N]	2xCarbamidomethyl [C9; C13]		2.43e-05	0.000769	2	2	1	34	P00739; P00738	P00739 [79-95]; P00738 [137-153]		1	1857.92	1.261	0.995743	18.64	1309117	1178738	22.22	18.14	1149836	735676	1662578	848499	722486	395906	Shared	High	High	High	High	High	High	High	4.85e-05	6e-10	4.81	35.5
0	High	[K].AVISPGFDVFAK.[K]			0.099957	0.004581	1	1	1	2	P06681	P06681 [538-549]		0	1250.68	1.375	0.995743	13.71	12886.8	10330.7	8.91	6.1	11318.8	10279.8	12782.2	7383.85	5699.87	4854.77		High	High	Peak Found	Peak Found	Peak Found	Peak Found	High	0.00059	0.003312	1.87	72.15
0	High	[K].AVLDVFEEGTEASAATAVK.[I]			2.23e-06	0.000769	1	1	1	51	P01011	P01011 [361-379]		0	1907.96	1.337	0.995743	36.2	385626	381666	19.32	18.86	326796	358946	385626	278552	166869	178497		High	High	High	High	High	High	High	4.85e-05	6.99e-12	5.87	73.71
0	High	[K].AVLTIDEKGTEAAGAMFLEAIPMSIPPEVK.[F]	2xOxidation [M16; M23]		0.060931	0.003562	1	1	1	6	P01009	P01009 [360-389]		1	3160.62	0.387	0.149987	137.03	21561	81320.6	90.77	98.83	60014.1	14855.2	10977.1	58123.6	108270	1973.71		High	Peak Found	Peak Found	High	High	Peak Found	High	0.000215	0.001302	2.94	92.17
0	High	[K].AVMDDFAAFVEK.[C]	1xOxidation [M3]		0.000945	0.000769	1	1	1	348	P02768	P02768 [570-581]		0	1358.63	0.946	0.99286	27.7	15038075	15893701	32.59	10.58	21076988	10361003	13418518	11207638	9741750	8822072		High	High	High	High	High	High	High	4.85e-05	5.47e-07	4.12	67.58
0	High	[K].AVMDDFAAFVEK.[C]			0.000249	0.000769	1	1	1	155	P02768	P02768 [570-581]		0	1342.63	1.078	0.995743	24.05	10216818	10968281	14.02	21.58	8163487	8401967	10216818	7839543	6936542	3484469		High	High	High	High	High	High	High	4.85e-05	4.54e-08	3.65	80.07
0	High	[K].AVMDDFAAFVEKC.[C]	1xCarbamidomethyl [C13]		0.146976	0.006182	1	1	1	1	P02768	P02768 [570-582]		1	1502.66	1.392	0.995743	53.67	6502.72	4672.6		48.13			6502.72	2342.89	4082.52			Not Found	Not Found	High	Peak Found	Peak Found	Not Found	High	0.001004	0.006907	2.85	83.85
0	High	[K].AVMDDFAAFVEKCCKA.[D]	2xCarbamidomethyl [C13; C14]; 1xOxidation [M3]		0.05856	0.002242	1	1	1	7	P02768	P02768 [570-585]		2	1877.82	0.418	0.316297	24.85	87167.6	208421	11.72	68.58	82958.3	60057.2	74654.1	148968	140074	15503.4		High	Peak Found	High	High	Peak Found	Peak Found	High	0.000135	0.001218	1.78	64.58
0	High	[K].AVSMPSFSILGSDVR.[V]	1xOxidation [M4]		0.001561	0.000769	1	1	1	6	P04114	P04114 [3277-3291]		0	1581.79	2.674	0.598399	48.73	25549.2	8774.44	47.8	36.1	22440.6	9295.16	38057.9	6271.5	4480.66	6656.57		High	Peak Found	High	Peak Found	Peak Found	Peak Found	High	4.85e-05	1.38e-06	3.51	67.88
0	High	[K].AYKSELEEQLTPVAEETR.[A]			0.009533	0.000769	1	1	1	10	P02649	P02649 [91-108]		1	2093.04	1.052	0.99286	49.66	57198.3	54643.8	33.81	44.85	50238.9	25568.3	75332.4	39056.5	43889.4	12357.7		High	High	High	High	High	Peak Found	High	4.85e-05	4.05e-05	3.21	56.12
0	High	[K].AYLEEECPATLR.[K]	1xCarbamidomethyl [C7]		0.041493	0.000769	1	1	1	1	P25311	P25311 [180-191]		0	1451.68	0.72	0.71058	48.79	16264.7	15157.8	26.82	38.88	14285.8	12041.9	10155.7	10834	8646.49	12765.3		Peak Found	Peak Found	Peak Found	Peak Found	Peak Found	High	High	4.85e-05	0.000633	3.16	49.66
0	High	[K].CCAAADPHECYAK.[V]	3xCarbamidomethyl [C1; C2; C10]		0.000849	0.000769	1	1	1	93	P02768	P02768 [384-396]		0	1552.6	1.054	0.995743	10.04	19798623	18028404	10.8	6.79	17389704	11395113	20289931	12885744	10298301	9002314		High	High	High	High	High	High	High	4.85e-05	4.48e-07	4.31	23.25
0	High	[K].CCESASEDCMAK.[E]	3xCarbamidomethyl [C1; C2; C9]		0.004319	0.000769	1	1	1	24	P02774	P02774 [265-276]		0	1447.5	0.998	0.989025	9.17	70460.7	70620.2	12.26	16.7	74670.2	48546.3	68160.3	47352.4	43285.3	42077.7		High	High	High	High	High	High	High	4.85e-05	9.26e-06	3.78	22.03
0	High	[K].CCESASEDCMAK.[E]	3xCarbamidomethyl [C1; C2; C9]; 1xOxidation [M10]		0.002026	0.000769	1	1	1	12	P02774	P02774 [265-276]		0	1463.49	2.406	0.809024	29.79	50099.5	25566.6	13.6	27.34	43709.5	43195.9	50099.5	10908.9	15670.6	12186		High	High	High	Peak Found	High	High	High	4.85e-05	2.25e-06	3.08	14.45
0	High	[K].CCKADDKETCFAEEGK.[K]	3xCarbamidomethyl [C1; C2; C10]		0.022991	0.000769	1	1	1	3	P02768	P02768 [582-597]		2	1947.79	0.404	0.214858	39.42	8736.54	21616.7	46.32	36.66		4284.27	12274.7	11850.6	17274.4			Not Found	Peak Found	High	High	High	Not Found	High	4.85e-05	0.000209	4.65	25.15
0	High	[K].CCTESLVNR.[R]	2xCarbamidomethyl [C1; C2]		0.009151	0.000769	1	1	1	71	P02768	P02768 [500-508]		0	1138.5	0.95	0.99286	12.41	31773359	33442115	5.21	10.75	28448485	21891356	29319177	20063387	21134339	15640163		High	High	High	High	High	High	High	4.85e-05	3.74e-05	2.71	28.78
0	High	[K].CCVECPPCPAPPVAGPSVFLFPPKPK.[D]	4xCarbamidomethyl [C1; C2; C5; C8]		2.12e-06	0.000769	1	1	1	75	P01859	P01859 [102-127]		0	2908.4	3.052	0.50863	16.52	505778	165719	19.68	15.46	394737	348473	653808	144436	91980.7	77503.4		High	High	High	High	High	High	High	4.85e-05	6.39e-12	4.43	74.91
0	High	[K].CFEGFGIDGPAIAK.[C]	1xCarbamidomethyl [C1]		0.00352	0.000769	1	1	1	9	P08603	P08603 [959-972]		0	1481.71	0.924	0.94079	5.61	60102.2	65035.6	14.01	11.14	52789.5	40334.4	74924.6	55753.3	39862.4	30085.9		Peak Found	High	Peak Found	High	High	High	High	4.85e-05	6.29e-06	3.33	68.76
0	High	[K].CHAGHLNGVYYQGGTYSK.[A]	1xCarbamidomethyl [C1]		0.000572	0.000769	1	1	1	6	P02679	P02679 [365-382]		0	2011.91	2.028	0.92394	116.23	13483.8	6648.29	130.32	49.11	11843.2	1882	79580.7	3307.61	5854.23			High	Peak Found	High	Peak Found	Peak Found	Not Found	High	4.85e-05	2.14e-07	3.94	36.4
0	High	[K].CLCACPFKFEGIACEISK.[Q]	4xCarbamidomethyl [C1; C3; C5; C14]		0.019152	0.000769	1	1	1	1	P02748	P02748 [526-543]		1	2189.99	100	3.96e-16		4267.97		82.51		1922.79		8320.85					Peak Found	Not Found	High	Not Found	Not Found	Not Found	High	4.85e-05	0.000148	3.44	74.45
0	High	[K].CLKDGAGDVAFVK.[H]	1xCarbamidomethyl [C1]		0.000135	0.000769	1	1	1	26	P02787	P02787 [213-225]		1	1379.7	0.847	0.961829	27.07	283667	372493	10.63	27.84	243885	195442	335462	282951	228312	105553		High	High	High	High	High	High	High	4.85e-05	1.46e-08	4.98	42.42
0	High	[K].CNMGYEYSER.[G]	1xCarbamidomethyl [C1]; 1xOxidation [M3]		0.146976	0.006182	1	1	1	6	P08603	P08603 [237-246]		0	1324.49	1.372	0.995743	38.18	12349.9	9004.25	14.41	46.33	13640.8	8508.86	12077	5153.64	5518.99	7856.87		High	High	High	Peak Found	Peak Found	High	High	0.001004	0.006903	2.54	27.52
0	High	[K].CPNPPVQENFDVNK.[Y]	1xCarbamidomethyl [C1]		0.00709	0.000769	1	1	1	9	P05090	P05090 [28-41]		0	1657.76	1.182	0.995743	47.17	26975.8	20632.3	23.14	48.42	23693.6	22691.7	20528.4	14746.9	10645.4	19112.3		High	High	High	High	High	High	High	4.85e-05	2.32e-05	3.45	45.41
0	High	[K].CQAYESNR.[E]	1xCarbamidomethyl [C1]		0.105913	0.004581	1	1	1	7	P43652	P43652 [148-155]		0	1027.43	1.249	0.995743	59.31	10668.1	8543.36	15.75	46.57	9370.13	7435.78	8048.7	4064.41	5236.49	6737.18		High	Peak Found	High	Peak Found	Peak Found	High	High	0.000619	0.003684	1.9	11.93
0	High	[K].CQCDELCSYYQSCCTDYTAECKPQVTR.[G]	6xCarbamidomethyl [C1; C3; C7; C13; C14; C21]		0.000218	0.000769	1	1	1	2	P04004	P04004 [38-64]		0	3482.35	2.088	0.928168	36.59	39093.2	15992.2	40.75	41.47	34336.7	11978.7	41632.5	14744	5103.61	7479.22		High	Peak Found	High	Peak Found	Peak Found	Peak Found	High	4.85e-05	3.55e-08	3.9	58.69
0	High	[K].CSTSSLLEACTFR.[R]	2xCarbamidomethyl [C1; C10]		0.000206	0.000769	1	1	1	68	P02787	P02787 [684-696]		0	1531.69	0.82	0.953378	15.48	993229	1104936	13.31	13.19	983400	684320	856235	774944	677250	638243		High	High	High	High	High	High	High	4.85e-05	3.17e-08	4.16	59.87
0	High	[K].CSYTEDAQCIDGTIEVPK.[C]	2xCarbamidomethyl [C1; C9]		0.000229	0.000769	1	1	1	12	P02749	P02749 [307-324]		0	2085.91	0.637	0.569477	19.64	15178.4	20764	19.5	18.68	13331.6	12388.2	12099.4	14841	12671.6	13202.6		High	High	High	High	High	High	High	4.85e-05	3.88e-08	2.71	61.89
0	High	[K].CYTAVVPLVYGGETK.[M]	1xCarbamidomethyl [C1]		0.04006	0.000769	1	1	1	5	P01591	P01591 [131-145]		0	1656.83	1.48	0.995743	41.1	20131.1	10650.7	18.37	26.99	20014.1	10805.4	20131.1	7574.65	6528.13	7720.43		High	Peak Found	High	High	Peak Found	Peak Found	High	4.85e-05	0.000597	3.38	64.89
0	High	[K].DAEDWFFSK.[T]			0.120534	0.00564	1	1	1	4	Q04695	Q04695 [270-278]		0	1144.49	0.631	0.643211	50.21	4151.98	6932.17	111.17	17.64	3646.8	17876.8	3987.71	4954.74	5401.09	2956.8		Peak Found	High	Peak Found	Peak Found	High	Peak Found	High	0.000817	0.0047	2.92	75.82
0	High	[K].DAEEWFFTK.[T]			0.054352	0.001498	1	1	1	20	P02533	P02533 [301-309]		0	1172.53	0.895	0.939431	127.68	44446	95781.5	110.47	52.72	30066.3	169910	44446	92974.4	58707.5	17880.7		High	High	High	High	High	High	High	9.08e-05	0.001054	3.17	74.1
0	High	[K].DALSSVQESQVAQQAR.[G]			9.59e-06	0.000769	1	1	1	65	P02656	P02656 [45-60]		0	1716.85	0.688	0.783454	42.97	1186511	1724099	40.31	10.96	1042147	1360333	919910	1048010	1115603	806324		High	High	High	High	High	High	High	4.85e-05	1.06e-10	4.39	48.1
0	High	[K].DAVEDLESVGK.[G]			0.005436	0.000769	1	1	1	23	P81605	P81605 [86-96]		0	1161.56	0.655	0.647315	85.42	73087.9	92723.6	59.59	49.69	64195.2	80913.8	29879.4	66273.9	44081.6	83877.2		High	High	High	High	High	High	High	4.85e-05	1.41e-05	3.61	56.51
0	High	[K].DCHLAQVPSHTVVAR.[S]	1xCarbamidomethyl [C2]		0.05827	0.002242	1	1	1	5	P02787	P02787 [259-273]		0	1689.85	2.489	0.685947	72.82	18501.9	6753.56	25.77	64.69	17636.9	8201.5	18501.9	3418.66	9718.5	3158.5		High	High	Peak Found	Peak Found	High	Peak Found	High	9.08e-05	0.001198	2.39	37.23
0	High	[K].DCQDIANK.[G]	1xCarbamidomethyl [C2]		0.142903	0.006182	1	1	1	18	P02679	P02679 [178-185]		0	963.42	3.396	0.447245	72.21	73318	21590.1	7.26	66.56	57284.7	51552.4	73318	7044.22	13233.2	19685.4		High	High	High	Peak Found	High	High	High	0.000976	0.006499	2.47	14.04
0	High	[K].DDNPNLPR.[L]			0.112735	0.004581	1	1	1	35	P02768	P02768 [131-138]		0	940.448	1.188	0.995743	51.96	5284065	4214240	30.38	58.52	4641147	5086798	4035674	2427486	2583041	4473542		High	High	High	High	High	High	High	0.000723	0.004144	1.98	27.39
0	High	[K].DFDFVPPVVR.[W]			0.020878	0.000769	1	1	1	13	P01024	P01024 [1245-1254]		0	1190.62	3.896	0.39081	50.73	141957	36436.1	18.84	60.26	124685	119714	119371	19402.9	22332.8	38203.4		High	High	High	Peak Found	Peak Found	Peak Found	High	4.85e-05	0.000176	2.76	76.61
0	High	[K].DFTCVHQALK.[G]	1xCarbamidomethyl [C4]		0.106424	0.004581	1	1	1	5	P05155	P05155 [202-211]		0	1218.59	2.1	0.961829	60.2	72317.3	34431.5	46.49	12.92	92351.5	26372.5	72317.3	19862.5	21823.3	16102.9		High	Peak Found	High	Peak Found	Peak Found	Peak Found	High	0.000619	0.003715	2.34	39.41
0	High	[K].DGAGDVAFVK.[H]			0.004858	0.000769	1	1	1	14	P02787	P02787 [216-225]		0	978.489	1.145	0.995743	38.54	1032295	818211	14.15	41.04	1036701	711235	887817	584814	475291	719232		High	High	High	Peak Found	Peak Found	High	High	4.85e-05	1.15e-05	3.69	41.97
0	High	[K].DGWSAQPTCIK.[S]	1xCarbamidomethyl [C9]		0.06063	0.003562	1	1	1	15	P08603	P08603 [497-507]		0	1262.58	0.883	0.953378	36.22	85971	80252.3	24.5	29.08	94090	59232.7	64966.1	52575.4	49189.1	57535.5		High	High	Peak Found	High	High	High	High	0.000215	0.001301	2.58	45.31
0	High	[K].DIAPTLTLYVGK.[K]			0.002188	0.000769	2	2	1	60	P00739; P00738	P00739 [158-169]; P00738 [216-227]		0	1290.73	0.988	0.99286	54.91	490469	496530	26.78	40.37	544654	246598	490469	354893	191512	338749	Shared	High	High	High	High	High	High	High	4.85e-05	2.59e-06	3.34	70.64
0	High	[K].DIAPTLTLYVGKK.[Q]			0.095234	0.00407	2	2	1	13	P00739; P00738	P00739 [158-170]; P00738 [216-228]		1	1418.83	2.054	0.931661	60.06	207463	129311	44.91	56.27	182220	68695.7	270841	94238.4	79259	16155.5	Shared	High	High	High	High	High	Peak Found	High	0.000515	0.003016	2.28	60.58
0	High	[K].DIASGLIGPLIICK.[K]	1xCarbamidomethyl [C13]		0.000671	0.000769	1	1	1	41	P00450	P00450 [188-201]		0	1469.84	2.327	0.800635	17.98	187059	75752.5	25.42	18.47	164300	81296.5	195073	54143.9	51378.2	26984.4		High	High	High	High	High	High	High	4.85e-05	2.87e-07	3.76	87.21
0	High	[K].DIASGLIGPLIICKK.[D]	1xCarbamidomethyl [C13]		0.131288	0.00564	1	1	1	2	P00450	P00450 [188-202]		1	1597.93	1.154	0.995743	111.5	23503.6	20366.1	93.1	35.17	20643.9	1974.66	50342.8	11290.9	16093.5			Peak Found	Peak Found	High	Peak Found	Peak Found	Not Found	High	0.000876	0.005573	1.99	77.66
0	High	[K].DICEEQVNSLPGSITK.[A]	1xCarbamidomethyl [C3]		7.54e-05	0.000769	1	1	1	44	P01024	P01024 [1156-1171]		0	1789.86	2.099	0.914031	80.51	232544	110801	7.04	64.41	204665	160219	205489	49360.4	67913.6	113627		High	High	High	High	High	High	High	4.85e-05	4.91e-09	4.69	57.95
0	High	[K].DIENQYETQITQIEHEVSSSGQEVQSSAK.[E]			2.71e-06	0.000769	1	1	1	53	P35527	P35527 [340-368]		0	3264.51	0.734	0.856903	144.64	330516	1157780	78.71	84.11	290302	691340	246889	976677	709640	15601		High	High	High	High	High	Peak Found	High	4.85e-05	1e-11	5.93	87.17
0	High	[K].DIFTGLIGPMK.[I]	1xOxidation [M10]		0.041285	0.000769	1	1	1	1	P00450	P00450 [548-558]		0	1207.64	2.344	0.766917	31.1	8777.54	3744.2	6.62	27.82	8485.43	5876.29	8777.54	2676.15	1843.3	2424.2		High	Peak Found	Peak Found	Peak Found	Peak Found	Peak Found	High	4.85e-05	0.000631	2.16	74.03
0	High	[K].DKDQEVLLQTFLDDASPGDKR.[L]			0.000297	0.000769	1	1	1	4	P04114	P04114 [538-558]		2	2390.18	100	3.96e-16		17929.1						17929.1					Not Found	Not Found	High	Not Found	Not Found	Not Found	High	4.85e-05	6.32e-08	4.46	80.89
0	High	[K].DLATVYVDVLK.[D]			0.00538	0.000769	1	1	1	95	P02647	P02647 [37-47]		0	1235.69	1.233	0.995743	31.84	297903	241675	35.55	17.06	261657	292064	205057	211520	148130	99079.2		High	High	High	High	High	High	High	4.85e-05	1.39e-05	2.6	79.76
0	High	[K].DLGEENFK.[A]			0.047979	0.001498	1	1	1	30	P02768	P02768 [37-44]		0	951.442	1.007	0.995743	46.17	2639031	2229097	17.37	39.48	2372394	1818252	1941573	1378166	1366284	1821813		High	High	High	High	High	High	High	9.08e-05	0.000834	2.38	38.32
0	High	[K].DLLFKDSAHGFLK.[V]			0.01187	0.000769	1	1	1	4	P02787	P02787 [311-323]		1	1490.8	19.828	2.24e-05	0	77182.4	3892.64					77182.4		2385.92			Not Found	Not Found	High	Not Found	Peak Found	Not Found	High	4.85e-05	6.1e-05	2.73	62.36
0	High	[K].DLLFRDDTVCLAK.[L]	1xCarbamidomethyl [C10]		0.001609	0.000769	1	1	1	39	P02787	P02787 [647-659]		1	1565.8	2.314	0.807855	112.18	610660	285258	64.3	74.6	536360	110647	838835	203887	222224	17190.7		High	High	High	High	High	High	High	4.85e-05	1.47e-06	2.07	65.82
0	High	[K].DLLLPQPDLR.[Y]			0.038676	0.000769	1	1	1	15	P02750	P02750 [230-239]		0	1179.67	1.092	0.99286	33.64	36143.7	33088.7	21.35	28.17	40703.5	24902.4	30480.1	23650.1	16530.7	21764.5		High	High	High	High	High	High	High	4.85e-05	0.000555	2.64	68.11
0	High	[K].DLYSGLIGPLIVCR.[R]	1xCarbamidomethyl [C13]		0.00059	0.000769	1	1	1	39	P00450	P00450 [888-901]		0	1575.86	2.693	0.686788	97.13	82396.7	30594.7	51.29	76.76	72371.4	19578.7	94082.5	21867.5	28683.6	2333.82		High	High	High	High	High	Peak Found	High	4.85e-05	2.28e-07	3.85	93.27
0	High	[K].DMYSFLEDMGLK.[A]	1xOxidation [M9]		0.035685	0.000769	1	1	1	1	P01023	P01023 [665-676]		0	1464.64	100	3.96e-16		5817.11		29.47		5109.34	2802.08	7477.36					Peak Found	Peak Found	High	Not Found	Not Found	Not Found	High	4.85e-05	0.000479	2.54	81.89
0	High	[K].DNENVVNEYSSELEK.[H]			0.000177	0.000769	1	1	1	30	P02675	P02675 [164-178]		0	1768.79	3.562	0.461502	48.52	136775	38402.1	15.21	74.34	125433	73249.2	136775	20679.7	23537.9	50900.2		High	High	High	High	High	High	High	4.85e-05	2.41e-08	4.65	61.95
0	High	[K].DNSVHWERPQKPK.[A]			0.071021	0.003562	1	1	1	3	P01023	P01023 [1178-1190]		0	1620.82	11.163	0.005065	121.91	82397.3	7380.99	89.82		34186.5		174433		4524.04			Peak Found	Not Found	High	Not Found	Peak Found	Not Found	High	0.000215	0.001737	2.57	27.17
0	High	[K].DPTFIPAPIQAK.[T]			0.007054	0.000769	1	1	1	24	P01019	P01019 [64-75]		0	1297.71	1.236	0.995743	33.82	76583.4	77776.6	41.8	35.25	129400	52764.8	74218.9	55590.6	36796.5	55575.2		High	High	High	High	High	High	High	4.85e-05	2.3e-05	3.18	61.33
0	High	[K].DSAHGFLK.[V]			0.094774	0.00407	1	1	1	11	P02787	P02787 [316-323]		0	874.442	1.482	0.995743	23.37	1017340	686537	25	13.77	1136612	537056	1017340	423873	420800	365876		High	High	High	High	Peak Found	High	High	0.000515	0.002989	2.42	26.84
0	High	[K].DSAHGFLKVPPR.[M]			0.032921	0.000769	1	1	1	2	P02787	P02787 [316-327]		1	1323.72	0.615	0.573999	101.58	8291.33	14871.5	105.21	66.21	7282.52	2514.56	32922.9	6397.42	15145.1			Peak Found	Peak Found	High	Peak Found	Peak Found	Not Found	High	4.85e-05	0.00041	2.82	38.36
0	High	[K].DSCVGSLVVK.[S]	1xCarbamidomethyl [C3]		0.037338	0.000769	1	1	1	14	P01024	P01024 [557-566]		0	1063.55	1.872	0.969931	48.83	173601	92739.7	15.48	57.18	193468	119609	167237	49862.8	56843.1	93009.8		High	High	High	High	High	High	High	4.85e-05	0.00052	3.02	43.37
0	High	[K].DSDWPFCSDEDWNYK.[C]	1xCarbamidomethyl [C7]		0.000464	0.000769	1	1	1	26	P02671	P02671 [49-63]		0	1963.74	3.252	0.479954	53.64	88712.8	20621.2	38.22	35.79	77919	29484.2	96606.4	14739	18209.7	6715.24		High	High	High	High	High	High	High	4.85e-05	1.45e-07	4.12	81.41
0	High	[K].DSGFQMNQLR.[G]	1xOxidation [M6]		0.01603	0.000769	1	1	1	71	P02787	P02787 [123-132]		0	1211.55	1.03	0.995743	20.45	1320323	1281406	6.74	18.83	1164020	909683	1174160	804871	785414	757834		High	High	High	High	High	High	High	4.85e-05	0.000107	3.61	34.66
0	High	[K].DSGFQMNQLR.[G]			0.010665	0.000769	1	1	1	40	P02787	P02787 [123-132]		0	1195.55	1.027	0.995743	12.57	716188	671151	5.27	20.58	656491	463530	716188	479703	401682	435497		High	High	High	High	High	High	High	4.85e-05	4.99e-05	3.72	50.25
0	High	[K].DSGRDYVSQFEGSALGK.[Q]			0.000148	0.000769	1	1	1	66	P02647	P02647 [48-64]		1	1815.85	0.885	0.981266	76.38	1571913	1899558	27.47	54.14	1697232	753145	1571913	1357703	1338443	280090		High	High	High	High	High	High	High	4.85e-05	1.73e-08	4.48	62.72
0	High	[K].DSHSLTTNIMEILR.[G]	1xOxidation [M10]		0.000975	0.000769	1	1	1	17	P02671	P02671 [101-114]		0	1645.82	2.616	0.708183	107.67	59932.2	17564.6	67.68	51.21	52640.2	8078.23	75192.7	8591.5	15731.6			High	High	High	Peak Found	High	Not Found	High	4.85e-05	5.78e-07	3.52	71.84
0	High	[K].DSLDQLVGGVPVTLNAQTIDVNQETSDLDPSK.[S]			0.158343	0.007941	1	1	1	1	P01031	P01031 [377-408]		0	3368.67	1.946	0.953378	37.28	14852.5	7630.43	15.14	31.66	13045.4	13097.9	14686.3	7204.27	4676.93	2449.1		Peak Found	Peak Found	High	Peak Found	Peak Found	Peak Found	High	0.001094	0.007957	2.61	90.9
0	High	[K].DSPVLIDFFEDTER.[Y]			0.000241	0.000769	1	1	1	21	P04196	P04196 [140-153]		0	1682.79	1.355	0.995743	68.66	25632.9	18921.4	38.08	72.05	22514.1	9481.77	31380.3	13524	17217.7	1814.83		High	High	High	High	High	Peak Found	High	4.85e-05	4.3e-08	3.25	95.1
0	High	[K].DSSVPNTGTAR.[M]			0.099957	0.004581	1	1	1	1	P01031	P01031 [1236-1246]		0	1104.53	2.12	0.932412	74.82	46533.2	14587.9	32.5	48.11	40871.4	17783.2	50703.1	8701.83	8941.37	13387.1		High	Peak Found	Peak Found	Peak Found	Peak Found	Peak Found	High	0.00059	0.003299	1.89	20.52
0	High	[K].DSTYSLSSTLTLSK.[A]			0.011396	0.000769	2	2	1	38	P01834; P0DOX7	P01834 [63-76]; P0DOX7 [170-183]		0	1502.76	1.708	0.995743	14.73	116114	67233.2	26.66	22.41	101986	86967.1	73365.9	33545.9	41209.4	34568.2	Shared	High	High	High	High	High	High	High	4.85e-05	5.63e-05	3.87	65.28
0	High	[K].DTEEEDFHVDQVTTVK.[V]			0.005086	0.000769	1	1	1	44	P01009	P01009 [226-241]		0	1891.86	1.693	0.99286	67.25	246712	145694	11.49	58.76	180840	177385	246712	55222.8	89300.6	124709		High	High	High	High	High	High	High	4.85e-05	1.25e-05	3.65	51.46
0	High	[K].DTVIKPLLVEPEGLEK.[E]			0.001031	0.000769	1	1	1	5	P01023	P01023 [897-912]		0	1780.01	2.828	0.587401	53.79	164146	49764.5	21.26	52.35	163293	82986.7	164146	35569	26103.9	49446.2		High	Peak Found	High	Peak Found	Peak Found	Peak Found	High	4.85e-05	6.44e-07	3.85	66.8
0	High	[K].DTWVEHWPEEDECQDEENQK.[Q]	1xCarbamidomethyl [C13]		0.000845	0.000769	1	1	1	6	P01024	P01024 [1625-1644]		0	2603.03	2.864	0.536281	69.02	24300.2	6543.77	41.55	75	21343.5	8171.54	29606.8	2590.99	7240.27			High	High	High	Peak Found	Peak Found	Not Found	High	4.85e-05	4.4e-07	4.34	60.36
0	High	[K].DVCKNYAEAK.[D]	1xCarbamidomethyl [C3]		0.079908	0.00407	1	1	1	10	P02768	P02768 [338-347]		1	1197.56	0.462	0.385683	81.76	936733	2332302	69.36	23.85	604426	1664926	936733	1667005	913369	1097752		High	High	High	High	High	Peak Found	High	0.00029	0.002184	2.57	20.86
0	High	[K].DVDAAYMNK.[V]			0.131288	0.00564	3	6	1	3	P04259; P02538; P13647	P04259 [273-281]; P02538 [273-281]; P13647 [278-286]		0	1026.46	0.513	0.373917	91.32	9103.6	21337.3	102.76	50.58	7995.95	29318.1	6779.68	15250.8	8093.41	17262	Shared	Peak Found	High	Peak Found	Peak Found	Peak Found	High	High	0.000876	0.00556	2.93	33.18
0	High	[K].DVDAAYMNKVELEAK.[V]			0.050688	0.001498	1	2	1	7	P13647	P13647 [278-292]		1	1695.83	0.275	0.045016	106.02	12605.9	65966.8	112.37	30.19	11072.1	56694	12554.2	60992.1	28007.2	30851.2		Peak Found	High	Peak Found	High	High	Peak Found	High	9.08e-05	0.000928	2.83	55.61
0	High	[K].DVDGAYMTK.[V]			0.023701	0.000769	1	1	1	36	P04264	P04264 [290-298]		0	999.445	0.307	0.161904	96.28	645094	2344695	104.8	39.1	510590	2363217	645094	2802093	1437137	886248		High	High	High	High	High	High	High	4.85e-05	0.000221	2.59	31.88
0	High	[K].DVDGAYMTK.[V]	1xOxidation [M7]		0.023343	0.000769	1	1	1	94	P04264	P04264 [290-298]		0	1015.44	0.418	0.316297	105.97	487590	1165916	100.11	19.64	428265	1274991	250033	902220	522043	545274		High	High	High	High	High	High	High	4.85e-05	0.000216	2.87	22.46
0	High	[K].DVDNAYMIK.[V]			0.053546	0.001498	1	1	1	25	P35908	P35908 [288-296]		0	1068.5	0.332	0.201647	97.83	165470	790278	103.87	43.9	145337	531073	116433	564849	215127	436681		High	High	High	High	High	High	High	9.08e-05	0.001024	3.38	45.52
0	High	[K].DVDNAYMIK.[V]	1xOxidation [M7]		0.056558	0.001498	1	1	1	41	P35908	P35908 [288-296]		0	1084.5	0.307	0.161904	107.94	178455	597737	105.04	35.48	156742	528923	98077	427231	196095	318478		High	High	High	High	High	High	High	9.08e-05	0.001133	3.17	38.02
0	High	[K].DVFLGMFLYEYAR.[R]			0.002643	0.000769	1	1	1	6	P02768	P02768 [348-360]		0	1623.79	0.142	0.002649	20.78	1368.98	9609.04		23.48	1202.42			5905.28	7936.06	4493.94		Peak Found	Not Found	Not Found	High	High	Peak Found	High	4.85e-05	3.69e-06	2.92	105.74
0	High	[K].DVFLGMFLYEYAR.[R]	1xOxidation [M6]		0.000417	0.000769	1	1	1	64	P02768	P02768 [348-360]		0	1639.78	0.697	0.795462	80.71	205352	360959	60.75	75.79	180367	117169	489563	257994	430256	51956.5		High	High	High	High	High	High	High	4.85e-05	1.19e-07	3.69	97.13
0	High	[K].DYAGVFSDAGLTFTSSSGQQTAQR.[A]			0.01061	0.000769	1	1	1	4	P01024	P01024 [634-657]		0	2494.15	1.846	0.969931	46.24	9953.74	4125.85	36.62	42.54	9522.61	6857.98	4998.08	2161.96	3449.41			High	High	Peak Found	Peak Found	Peak Found	Not Found	High	4.85e-05	4.96e-05	2.9	78.25
0	High	[K].DYELLCLDGTR.[K]	1xCarbamidomethyl [C6]		0.021306	0.000769	1	1	1	1	P02787	P02787 [577-587]		0	1354.63	1.515	0.995743	44.63	20064.9	13243.3	15.85	42.88	17592.4	17986	20064.9	9465.58	7343.8	11690.6		Peak Found	High	Peak Found	Peak Found	Peak Found	Peak Found	High	4.85e-05	0.000183	3.59	69.38
0	High	[K].DYFPEPVTVSWN.[S]			0.008785	0.000769	4	5	1	13	P01861; P01859; P0DOX5; P01860	P01861 [31-42]; P01859 [31-42]; P0DOX5 [150-161]; P01860 [31-42]		0	1453.66	1.735	0.99286	41.88	21364.7	9599.61	25.63	39.48	20286.6	14719.9	13747.4	5662.25	5883.9	7642.81	Shared	High	High	High	Peak Found	High	High	High	4.85e-05	3.46e-05	3.22	87.61
0	High	[K].EAGIPEFYDYDVALIK.[L]			0.013278	0.000769	1	1	1	5	P00751	P00751 [566-581]		0	1842.92	1.175	0.995743	17.51	42878.2	36478	9.57	48.85	37661.1	26053.5	45787.3	26072.5	24333.4	6112.81		Peak Found	High	Peak Found	High	High	Peak Found	High	4.85e-05	7.47e-05	2.11	87
0	High	[K].EALQGVGDMGR.[A]	1xOxidation [M9]		0.004062	0.000769	1	1	1	29	P35542	P35542 [27-37]		0	1148.54	0.504	0.45999	35.39	154900	381044	27.36	32.82	136053	162982	148138	272350	287932	109715		High	High	High	High	High	High	High	4.85e-05	8.23e-06	3.7	28.72
0	High	[K].EALQGVGDMGR.[A]			0.002199	0.000769	1	1	1	32	P35542	P35542 [27-37]		0	1132.54	0.568	0.569477	54.46	310166	747028	30.39	28.46	272428	328022	274778	533936	514027	217607		High	High	High	High	High	High	High	4.85e-05	2.63e-06	3.23	40.77
0	High	[K].EAQLPVIENK.[V]			0.046561	0.001498	1	1	1	19	P00747	P00747 [718-727]		0	1140.63	1.123	0.995743	29.11	108409	89668.6	11.55	30.56	105822	74692.3	95501.9	60778.1	54960.7	67028.1		High	High	High	High	High	High	High	4.85e-05	0.000786	2.66	44.2
0	High	[K].ECCEKPLLEK.[S]	2xCarbamidomethyl [C2; C3]		0.019845	0.000769	1	1	1	55	P02768	P02768 [301-310]		0	1305.62	1.196	0.995743	22.09	4589027	3835619	20.1	9.45	4235286	2239097	4589027	2385947	2350972	1879803		High	High	High	High	High	High	High	4.85e-05	0.000159	3.05	26.01
0	High	[K].EDGGGWWYNR.[C]			0.034623	0.000769	1	1	1	4	P02675	P02675 [427-436]		0	1239.52	1.872	0.969931	32.61	128435	73248.4	42.68	42.35	112808	44473.4	165272	52354.1	53903.4	16124.4		High	Peak Found	High	Peak Found	Peak Found	Peak Found	High	4.85e-05	0.000451	2.5	58.91
0	High	[K].EDPQTFYYAVAVVK.[K]			9.26e-05	0.000769	1	1	1	54	P02787	P02787 [108-121]		0	1629.82	1.641	0.9936	31.95	319123	194448	13.53	37.76	280295	242159	267587	138981	98055.3	150367		High	High	High	High	High	High	High	4.85e-05	7.18e-09	3.78	73.94
0	High	[K].EDPQTFYYAVAVVKK.[D]			0.125806	0.00564	1	1	1	1	P02787	P02787 [108-122]		1	1757.91	1.321	0.995743	27.4	84995.6	66965.3	14.95	35.48	69060.7	58560.7	104262	56397	41045.1	17276.7		Peak Found	Peak Found	High	Peak Found	Peak Found	Peak Found	High	0.000817	0.005131	1.8	64.96
0	High	[K].EDVYVVGTVLR.[Y]			0.029018	0.000769	1	1	1	6	P04003	P04003 [319-329]		0	1249.68	1.427	0.995743	46.77	16420.5	11507	6.36	42.54	14465.9	10127.5	16420.5	4891.8	7052.97	7861.53		High	High	High	Peak Found	Peak Found	High	High	4.85e-05	0.000323	2.25	62.68
0	High	[K].EFDHNSNIR.[Y]			0.15471	0.007352	1	1	1	1	P08603	P08603 [770-778]		0	1131.52	1.614	0.995743	17.17	18270.5	10648.2	17.78	14.75	19092.4	10470.4	18270.5	7610.79	8254.63	4872.79		Peak Found	Peak Found	High	Peak Found	Peak Found	Peak Found	High	0.001062	0.007591	1.63	21.25
0	High	[K].EFNAETFTF.[H]			0.15471	0.007352	1	1	1	5	P02768	P02768 [525-533]		0	1105.48	1.74	0.99286	81.3	14604.2	8395.16	90.52	64.69	12827.3	30261.9	6596.31	2987.11	5145.66	7727.43		High	High	High	Peak Found	Peak Found	Peak Found	High	0.001062	0.007608	2.4	83.42
0	High	[K].EFNAETFTFH.[A]			0.028872	0.000769	1	1	1	11	P02768	P02768 [525-534]		0	1242.54	0.846	0.89208	95.8	21987.9	30388.8	144.28	37.41	19312.6	212186	16626.1	14042.5	26216.4	14212.2		High	High	Peak Found	High	High	High	High	4.85e-05	0.00032	3.03	68.23
0	High	[K].EFNAETFTFHADICTLSEK.[E]	1xCarbamidomethyl [C14]		0.147664	0.006772	1	1	1	4	P02768	P02768 [525-543]		0	2260.02	1.102	0.995743	59.93	13529.8	12274.1	67.89	43.26	8942.06	23754.9	13529.8	8772.85	13652.8	4773.82		High	High	Peak Found	Peak Found	High	Peak Found	High	0.00103	0.006983	2.55	76.5
0	High	[K].EFQLFSSPHGK.[D]			0.083505	0.00407	1	1	1	4	P02787	P02787 [300-310]		0	1276.63	2.741	0.619839	111.78	162719	51960.7	77.58	83.78	142921	24144.9	284382	37138.7	67149.7	5979.51		High	Peak Found	High	Peak Found	Peak Found	Peak Found	High	0.000369	0.002364	2.97	51.17
0	High	[K].EFTPPVQAAYQK.[V]			0.010186	0.000769	1	1	1	55	P68871	P68871 [122-133]		0	1378.7	0.276	0.122851	33.79	991188	3663747	30.01	19.57	623223	903887	991188	2655335	1573046	1713456		High	High	High	High	High	High	High	4.85e-05	4.6e-05	2.83	48.23
0	High	[K].EFTPQMQAAYQK.[V]	1xOxidation [M6]		0.031779	0.000769	1	1	1	2	P02042	P02042 [122-133]		0	1457.67	0.275	0.079833	42.4	5882.62	21410.5	22.17	31.64	3614.1	4053.04	6441.56	19679.1	8718.05	10013.2		Peak Found	Peak Found	Peak Found	High	Peak Found	Peak Found	High	4.85e-05	0.000384	2.38	35.12
0	High	[K].EFTPQMQAAYQK.[V]			0.009388	0.000769	1	1	1	8	P02042	P02042 [122-133]		0	1441.68	0.2	0.006358	58.32	10293.3	52193.4	23.05	44.38	6589.64	8302.14	10293.3	43001.7	13703.1	24409.7		Peak Found	Peak Found	Peak Found	High	High	High	High	4.85e-05	3.94e-05	2.93	45.86
0	High	[K].EGDCPVQSGK.[T]	1xCarbamidomethyl [C4]		0.122852	0.00564	1	1	1	15	P01042	P01042 [80-89]		0	1076.47	1.212	0.995743	44.14	78169.1	59547.5	20.28	38.91	71549.4	53857.3	54858.1	32364.2	36498.6	44776.4		High	High	High	High	High	High	High	0.000817	0.004892	2.66	12.84
0	High	[K].EGFGHLSPTGTTEFWLGNEK.[I]			0.000104	0.000769	1	1	1	14	P02679	P02679 [239-258]		0	2207.04	5.443	0.15438	116.09	76634.6	14080.4	111.72	68.51	67310.4	11723	286611	5931.02	14644.1			High	Peak Found	High	Peak Found	High	Not Found	High	4.85e-05	8.94e-09	4.55	74.89
0	High	[K].EGYYGYTGAFR.[C]			0.004386	0.000769	1	1	1	34	P02787	P02787 [531-541]		0	1283.57	1.185	0.995743	17.13	709020	638543	27.44	18.88	957858	488504	685688	413743	391383	385969		High	High	High	High	High	High	High	4.85e-05	9.52e-06	3.49	56.55
0	High	[K].EHAVEGDCDFQLLK.[L]	1xCarbamidomethyl [C8]		0.01383	0.000769	1	1	1	16	P02765	P02765 [107-120]		0	1660.76	1.422	0.995743	24.19	28268.9	20368.5	32.3	25.74	38608.9	16745.1	28268.9	14558.3	17185.3	7992.3		High	High	High	High	High	High	High	4.85e-05	8.11e-05	3.61	54.01
0	High	[K].EIETYHNLLEGGQEDFESSGAGK.[I]			8.78e-07	0.000769	1	1	1	44	P35527	P35527 [450-472]		0	2510.13	0.662	0.735038	112.1	611701	1621614	74.96	83.03	537274	1382776	608750	2165448	993938	137085		High	High	High	High	High	High	High	4.85e-05	1.23e-12	6.42	65.34
0	High	[K].EITYMHSEGILAGELKHGPL.[A]	1xOxidation [M5]		0.018019	0.000769	1	2	1	12	O94808	O94808 [562-581]		1	2211.11	1.091	0.995743	48.27	7145161	6551083	23.75	65.21	6275802	3320189	7794188	4682365	5320508	732414		High	High	High	High	High	High	High	4.85e-05	0.000133	4.28	67
0	High	[K].EKLQDEDLGFL.[-]			0.00968	0.000769	1	1	1	22	P00751	P00751 [754-764]		1	1306.65	0.802	0.809024	47.57	58373.2	83689	30.16	35.16	51270.8	32209.7	83897.5	59816.4	64136.3	23123.8		High	High	High	High	High	High	High	4.85e-05	4.17e-05	3.6	71.19
0	High	[K].EKVTSGSTTTTR.[R]			0.092952	0.00407	1	1	1	6	P02671	P02671 [447-458]		1	1267.65	1.643	0.99286	44.03	12347.7	7515.23	9.45	34.34	10845.3	7408.69	12952.3	4091.34	4606.32	5244.14		High	Peak Found	High	Peak Found	Peak Found	Peak Found	High	0.00048	0.002877	1.83	9.64
0	High	[K].ELTTEIDNNIEQISSYK.[S]			4.59e-06	0.000769	1	1	1	75	P13645	P13645 [346-362]		0	1996.97	0.363	0.232816	48.13	203292	559541	116.24	23.14	178557	908624	167444	529771	289995	261685		High	High	High	High	High	High	High	4.85e-05	2.68e-11	5.74	76.32
0	High	[K].ENAGEDPGLAR.[Q]			0.006369	0.000769	1	1	1	25	P81605	P81605 [43-53]		0	1128.53	0.714	0.822871	64.35	162531	227559	49.98	28.09	142756	194345	102955	162647	126698	159785		High	High	High	High	High	High	High	4.85e-05	1.91e-05	2.97	24.9
0	High	[K].ENFLFLTPDCK.[S]	1xCarbamidomethyl [C10]		0.009729	0.000769	1	1	1	12	P01042	P01042 [209-219]		0	1383.66	1.648	0.995743	33.82	44443.7	26975.8	13.34	35.91	39036.2	33066.5	36757	15699.5	16534.3	20127.5		High	High	Peak Found	High	High	High	High	4.85e-05	4.19e-05	3.06	74.32
0	High	[K].EQLGEFYEALDCLR.[I]	1xCarbamidomethyl [C12]		0.061844	0.003562	1	1	1	1	P02763	P02763 [154-167]		0	1742.81	1.53	0.995743	69.23	8600.16	5621	25.07	68.97	9035.67		7189.69	2357.71	5870.85			High	Not Found	Peak Found	Peak Found	Peak Found	Not Found	High	0.000215	0.001348	3.07	86.73
0	High	[K].EQLKAVMDDFAAFVEK.[C]	1xOxidation [M7]		0.006533	0.000769	1	1	1	17	P02768	P02768 [566-581]		1	1856.91	0.204	0.00973	96.64	20908.9	113378	107.82	55.92	9701.76	14405.9	93784.8	53339.4	105579			Peak Found	Peak Found	High	High	High	Not Found	High	4.85e-05	1.99e-05	2.8	75.53
0	High	[K].EQLQDMGLVDLFSPEK.[S]	1xOxidation [M6]		0.002616	0.000769	1	1	1	29	P01008	P01008 [365-380]		0	1864.9	1.507	0.995743	18.24	37909.8	25159.8	9.84	15.28	37571.6	24308.2	37909.8	14902.4	15421.2	13285.4		High	High	High	High	High	High	High	4.85e-05	3.63e-06	3.38	81.56
0	High	[K].EQLQDMGLVDLFSPEK.[S]			0.000187	0.000769	1	1	1	15	P01008	P01008 [365-380]		0	1848.9	1.866	0.969931	43.89	17769.9	9523.33	27.4	46.87	20228	9078.94	17769.9	6806.77	7715.73	2054.22		High	High	High	High	High	Peak Found	High	4.85e-05	2.65e-08	3.69	90.56
0	High	[K].EQLSLLDR.[F]			0.123437	0.00564	1	1	1	22	P01011	P01011 [145-152]		0	973.531	1.801	0.99286	50.59	136158	71399.5	17.14	57.3	151463	93811	125059	49638.1	43763	81778.2		High	High	High	High	High	High	High	0.000817	0.004942	2.35	50.07
0	High	[K].EQVQSCGPPPELLNGNVK.[E]	1xCarbamidomethyl [C6]		0.0066	0.000769	1	1	1	16	P08603	P08603 [625-642]		0	1965.97	1.197	0.995743	54.09	12601.6	10524.2	14.26	67.56	13844.6	8682.28	12258.8	7522.12	4726.31	12313		High	High	High	High	High	High	High	4.85e-05	2.04e-05	3.32	52.71
0	High	[K].ESDTSYVSLK.[A]			0.14425	0.006182	1	1	1	1	P02741	P02741 [32-41]		0	1128.54	0.862	0.969931	32.78	118402	137326	29.24	14.17	149351	81577.3	96965.3	95808.2	84171.5	80357.8		Peak Found	Peak Found	Peak Found	Peak Found	Peak Found	High	High	0.001004	0.006618	2.25	39.62
0	High	[K].ESLSSYWESAK.[T]			0.005634	0.000769	1	1	1	16	P02655	P02655 [42-52]		0	1286.59	0.63	0.6421	49.73	67827.4	107690	26.63	45.89	58842.7	71748.5	67827.4	76970.8	109919	33470.1		High	High	High	High	High	High	High	4.85e-05	1.51e-05	3.55	59.92
0	High	[K].ESSSHHPGIAEFPSR.[G]			0.000561	0.000769	1	1	1	19	P02671	P02671 [559-573]		0	1637.77	3.502	0.39081	83.34	269526	127488	82.98	76.19	236733	59537.4	615541	91121.5	107739	7982.63		High	High	High	High	High	Peak Found	High	4.85e-05	2.06e-07	3.56	34.39
0	High	[K].ETCFAEEGKK.[L]	1xCarbamidomethyl [C3]		0.115465	0.005184	1	1	1	11	P02768	P02768 [589-598]		1	1198.54	1.737	0.995743	54.43	115671	66598	10.68	51.3	101597	85812.9	100560	34817.8	40820	59886		High	High	High	Peak Found	High	High	High	0.00076	0.004331	1.91	18.9
0	High	[K].ETTFNSLLCPSGGEVSEELSLK.[L]	1xCarbamidomethyl [C9]		0.010134	0.000769	1	1	1	3	P01023	P01023 [913-934]		0	2397.15	4.581	0.201647	117.34	13892.1	3032.53	87.77		25218.8	4631.06		2167.49				High	Peak Found	Not Found	Peak Found	Not Found	Not Found	High	4.85e-05	4.54e-05	2.55	83.58
0	High	[K].EVASNSELVQSSR.[S]			0.009484	0.000769	1	1	1	6	P08779	P08779 [318-330]		0	1405.69	0.488	0.373917	114.86	6081.26	16049.9	115.98	58.38	3343.03	23978.8	6081.26	11471.6	4776.16	12995.5		Peak Found	High	Peak Found	High	Peak Found	High	High	4.85e-05	3.99e-05	2.77	30.94
0	High	[K].EVGPTNADPVCLAK.[M]	1xCarbamidomethyl [C11]		0.001227	0.000769	1	1	1	32	P00450	P00450 [524-537]		0	1470.73	1.402	0.995743	29.77	268798	183216	18.72	29.29	236094	141390	299986	104656	112299	121197		High	High	High	High	High	High	High	4.85e-05	8.89e-07	4.01	47.37
0	High	[K].EVGTPHGIILDSVDAAFICPGSSR.[L]	1xCarbamidomethyl [C19]		8.57e-05	0.000769	1	1	1	19	P02790	P02790 [348-371]		0	2498.23	1.281	0.995743	100.97	47679	37220.2	103.67	37.91	41877.9	10094.8	162914	20211.3	30028			High	High	High	High	High	Not Found	High	4.85e-05	6.24e-09	5.36	80.88
0	High	[K].EVSTNTAMIQTSK.[T]	1xOxidation [M8]		0.129437	0.00564	1	1	1	1	P13646	P13646 [306-318]		0	1425.69	100	3.96e-16		14515.8					10001.1						Not Found	High	Not Found	Not Found	Not Found	Not Found	High	0.000876	0.005399	2.46	27.7
0	High	[K].EVTKEVVTSEDGSDCPEAMDLGTLSGIGTLDGFR.[H]	1xCarbamidomethyl [C15]; 1xOxidation [M19]		0.022759	0.000769	1	1	1	4	P02671	P02671 [477-510]		1	3601.65	2.445	0.708183	79.08	12412.2	4468.35	61.47	33.07	10902	2224.19	15486.8	2516.64	3475.66			High	Peak Found	High	Peak Found	Peak Found	Not Found	High	4.85e-05	0.000205	4.13	81.17
0	High	[K].EVVSLTEACCAEGADPDCYDTR.[T]	3xCarbamidomethyl [C9; C10; C18]		1.83e-06	0.000769	1	1	1	24	P02774	P02774 [66-87]		0	2518.02	0.801	0.936543	6.16	142022	177333	11.92	12.41	124742	101363	116963	103798	108693	86378.4		High	High	High	High	High	High	High	4.85e-05	4.81e-12	5.79	59.07
0	High	[K].EVVTSEDGSDCPEAMDLGTLSGIGTLDGFR.[H]	1xCarbamidomethyl [C11]; 1xOxidation [M15]		1.14e-05	0.000769	1	1	1	32	P02671	P02671 [481-510]		0	3144.4	1.775	0.99286	34.3	146762	91266.5	25.29	22.27	177428	85782.1	146762	65232.4	67737.8	32809.5		High	High	High	High	High	High	High	4.85e-05	1.45e-10	6.59	86.67
0	High	[K].EVVTSEDGSDCPEAMDLGTLSGIGTLDGFR.[H]	1xCarbamidomethyl [C11]		8.53e-05	0.000769	1	1	1	20	P02671	P02671 [481-510]		0	3128.4	1.864	0.99286	77.69	55376.1	30113.6	46.09	77.5	65456.3	18404	55376.1	21523.6	24511.9	1555.93		High	High	High	High	High	Peak Found	High	4.85e-05	6.19e-09	4.2	92.72
0	High	[K].EYVLPSFEVIVEPTEK.[F]			0.000138	0.000769	1	1	1	23	P01024	P01024 [226-241]		0	1878.97	1.496	0.995743	36.28	84735.9	66148.1	34.25	25.81	125566	58381.8	79843.2	39310	48763.6			High	High	High	High	High	Not Found	High	4.85e-05	1.52e-08	4.01	85.21
0	High	[K].FCEIGSDDCYVGDGYSYR.[G]	2xCarbamidomethyl [C2; C9]		0.001747	0.000769	1	1	1	1	Q14520	Q14520 [186-203]		0	2162.84	1.118	0.995743	24.71	5738.85	5131.76	20.87		6352.6	3295.11	5738.85		3145.42			High	Peak Found	Peak Found	Not Found	Peak Found	Not Found	High	4.85e-05	1.7e-06	3.14	61.67
0	High	[K].FEMEQNLR.[Q]	1xOxidation [M3]		0.124617	0.00564	1	1	1	12	P35527	P35527 [243-250]		0	1082.49	0.75	0.660257	68.09	42663.7	56851.6	71.27	40.17	37472.8	53096.6	13732	40634.5	18842.2	34396.9		High	High	Peak Found	High	High	High	High	0.000817	0.005027	3.1	29.52
0	High	[K].FEVQVTVPK.[I]			0.029611	0.000769	1	1	1	30	P01023	P01023 [229-237]		0	1046.59	2.419	0.758967	32.81	302029	123651	44.17	37.48	265281	93869.3	365381	88379.2	92562.1	31449.6		High	High	High	High	High	High	High	4.85e-05	0.000338	2.78	54.42
0	High	[K].FGQGVDNAAGQAGNEAGR.[F]			0.104394	0.004581	1	1	1	4	Q6UWP8	Q6UWP8 [152-169]		0	1718.78	0.519	0.453552	51.69	4239.77	8574.92	70.3	41.51	3376.21	8484.06	4239.77	6128.9	4541.16	7229.75		Peak Found	High	Peak Found	Peak Found	Peak Found	High	High	0.000619	0.003599	3.12	36.32
0	High	[K].FLASVSTVLTSK.[Y]			0.001091	0.000769	1	1	1	12	P69905	P69905 [129-140]		0	1252.71	0.15	0.007528	71.22	39552.8	137146	47.05	65.13	40693.9	27251.3	15918.8	75919.4	84060.9	158554		Peak Found	High	Peak Found	High	High	High	High	4.85e-05	7.14e-07	3.14	64.16
0	High	[K].FLENEDRR.[S]			0.163556	0.009102	1	1	1	9	P01009	P01009 [299-306]		1	1078.53	1.477	0.995743	61.38	2123862	1632173	27.46	43.01	2196964	973526	2123862	1166590	1037715	314079		High	High	High	Peak Found	High	Peak Found	High	0.001295	0.008444	1.65	23.33
0	High	[K].FMETVAEK.[A]			0.160559	0.008521	1	1	1	2	P10909	P10909 [430-437]		0	954.46	1.388	0.995743	11.4	30733	22140.8	11.16	13.5	31530.7	20029.3	30733	15825.1	12601.5	12428		High	Peak Found	High	Peak Found	Peak Found	Peak Found	High	0.00116	0.008191	1.81	33.41
0	High	[K].FMETVAEK.[A]	1xOxidation [M2]		0.07315	0.003562	1	1	1	6	P10909	P10909 [430-437]		0	970.455	1.124	0.995743	27.35	70653	53072.2	17.56	18.72	62056.6	55525.4	56404.5	37933.2	31953.3	33535		High	High	High	High	Peak Found	High	High	0.000253	0.001835	2.11	25.34
0	High	[K].FNKPFVFLMIEQNTK.[S]	1xOxidation [M9]		7.86e-05	0.000769	1	1	1	13	P01009	P01009 [390-404]		0	1871.97	0.85	0.917625	106.11	15031.6	17674.9	110.04	21.16	13202.7	2189	53475.6	10865	12596.4			High	Peak Found	High	High	High	Not Found	High	4.85e-05	5.33e-09	4.66	72.66
0	High	[K].FNKPFVFLMIEQNTK.[S]			0.047979	0.001498	1	1	1	2	P01009	P01009 [390-404]		0	1855.98														No Quan Values	Not Found	Not Found	High	Not Found	Not Found	Not Found	High	9.08e-05	0.000839	3.42
0	High	[K].FQNALLVR.[Y]			0.036046	0.000769	1	1	1	85	P02768	P02768 [427-434]		0	960.562	1.115	0.995743	18.13	17615393	15800179	4.12	25.37	15472110	11323083	17708892	10062318	9684427	10502759		High	High	High	High	High	High	High	4.85e-05	0.000486	2.71	48.64
0	High	[K].FQSVFTVTR.[Q]			0.038871	0.000769	1	1	1	7	P02747	P02747 [118-126]		0	1084.58	1.744	0.995743	44.75	45705.9	24554.6	37.87	15.59	40144.8	14978.4	48135	17550.3	16921	9416.86		High	Peak Found	High	Peak Found	High	Peak Found	High	4.85e-05	0.000562	2.29	55.92
0	High	[K].FQVDNNNR.[L]			0.066939	0.003562	1	1	1	11	P01023	P01023 [1290-1297]		0	1006.47	2.366	0.783454	38.12	551974	189353	28.82	36.4	494632	219880	551974	96417.7	116061	130971		High	High	High	High	High	Peak Found	High	0.000215	0.001554	2.14	22.35
0	High	[K].FYNQVSTPLLR.[N]			0.008875	0.000769	1	1	1	8	P19823	P19823 [489-499]		0	1337.72	1.38	0.995743	25.35	109824	79579	18.43	14.27	115844	62728.8	109824	48232	48776.5	42100.4		High	High	High	Peak Found	Peak Found	High	High	4.85e-05	3.55e-05	2.81	59.71
0	High	[K].FYQTSVESVDFANAPEESR.[K]			0.006114	0.000769	1	1	1	1	P29508	P29508 [126-144]		0	2175.98	0.851	0.957623	55.73	6077.47	7417.78	52.8	7.05	3605.71	6198.99		5301.84	4686.39	3119.08		Peak Found	High	Not Found	Peak Found	Peak Found	Peak Found	High	4.85e-05	1.76e-05	3.31	62.97
0	High	[K].FYYIYNEK.[G]			0.162802	0.009102	1	1	1	19	P01024	P01024 [242-249]		0	1139.54	0.696	0.790978	68.31	424722	610654	8.15	48.21	373046	324904	402478	436463	191259	419372		High	High	High	High	High	High	High	0.001228	0.008393	2.64	54.31
0	High	[K].GAYPLSIEPIGVR.[F]			0.003362	0.000769	1	1	1	33	P00450	P00450 [469-481]		0	1371.76	1.368	0.995743	53.72	297574	155410	19.55	26.91	261368	143382	300605	111079	93252.1	111579		High	High	High	High	High	High	High	4.85e-05	5.77e-06	3.06	68.22
0	High	[K].GDKVWVYPPEKK.[E]			0.051197	0.001498	1	1	1	7	P02790	P02790 [113-124]		2	1445.78	1.547	0.995743	64.9	56955.2	36820.1	63.87	31.24	50025.4	15276.9	97174.2	21022.5	28252.1			High	Peak Found	High	Peak Found	Peak Found	Not Found	High	9.08e-05	0.000948	2.86	35.54
0	High	[K].GDTFSCMVGHEALPLAFTQK.[T]	1xCarbamidomethyl [C6]; 1xOxidation [M7]		0.006336	0.000769	1	1	1	8	P01876	P01876 [308-327]		0	2225.04	1.411	0.995743	33.25	68141	48280.5	31.15	0.99	47840.7		85246.4	34267.3	29800.8			High	Not Found	High	Peak Found	High	Not Found	High	4.85e-05	1.88e-05	3.68	68.74
0	High	[K].GDTFSCMVGHEALPLAFTQK.[T]	1xCarbamidomethyl [C6]		0.018958	0.000769	1	1	1	4	P01876	P01876 [308-327]		0	2209.04	3.134	0.429477	91.16	30686.5	9790.39	79.78	27.58	26952.9	4280.73	55201.9	5743.38	7311.34			Peak Found	Peak Found	High	Peak Found	High	Not Found	High	4.85e-05	0.000146	3.08	77.11
0	High	[K].GFEPTLEALFGK.[Q]			0.043627	0.000769	1	1	1	3	P04114	P04114 [696-707]		0	1308.68	2.496	0.685947	82.56	15753.4	6310.69	76.74	23.28	13836.6	1831.6	24421.4	3820.15	4567.07			High	Peak Found	High	Peak Found	Peak Found	Not Found	High	4.85e-05	0.000697	2.62	88.39
0	High	[K].GFYPSDIAVEWESNGQPENNYK.[T]			5.46e-05	0.000769	2	3	1	37	P01861; P0DOX5	P01861 [251-272]; P0DOX5 [373-394]		0	2544.13	1.494	0.995743	53.37	541226	388585	27.5	57.03	577729	255940	541226	277740	269914	50940.2	Shared	High	High	High	High	High	High	High	4.85e-05	2.69e-09	4.75	78.94
0	High	[K].GGETSEMYLIQPDSSVKPYR.[V]	1xOxidation [M7]		1.48e-05	0.000769	1	1	1	24	P02675	P02675 [248-267]		0	2273.07	2.094	0.957623	45.16	122401	58458.2	39.41	26.38	107508	46972.7	159684	25442.4	36454.6	27339.6		High	High	High	High	High	High	High	4.85e-05	2.39e-10	4.13	53.77
0	High	[K].GGETSEMYLIQPDSSVKPYR.[V]			0.002374	0.000769	1	1	1	13	P02675	P02675 [248-267]		0	2257.08	3.567	0.351276	40.79	42729.1	11977.9	34.54	19.83	37530.2	19285.6	57518.5	7737.03	9620.24	5601.82		High	High	High	High	High	High	High	4.85e-05	3.04e-06	3.26	60.05
0	High	[K].GGSISGGGYGSGGGK.[H]			0.000264	0.000769	1	1	1	36	P35908	P35908 [581-595]		0	1197.55	0.518	0.479954	72.6	830844	2179442	73.57	30.79	562075	1618946	830844	1557749	757561	1083196		High	High	High	High	High	High	High	4.85e-05	5.1e-08	4.46	20.86
0	High	[K].GGYTLVSGYPK.[R]			0.007615	0.000769	1	1	1	34	P02790	P02790 [333-343]		0	1141.59	1.053	0.995743	25.21	495303	470560	15.97	28.61	548997	341256	466521	336331	263995	334616		High	High	High	High	High	High	High	4.85e-05	2.66e-05	3.43	49.67
0	High	[K].GHFSISIPVK.[S]			0.059734	0.002996	1	1	1	9	P01023	P01023 [522-531]		0	1084.62	4.331	0.272372	91.76	118607	21788.6	62.93	65.8	104176	20805.8	152776	15573.3	21620.6	3331.94		High	Peak Found	High	Peak Found	Peak Found	Peak Found	High	0.00018	0.001261	2.55	53.9
0	High	[K].GHFSISIPVKSDIAPVAR.[L]			0.022077	0.000769	1	1	1	6	P01023	P01023 [522-539]		1	1894.06	3.425	0.373917	132.73	17576.8	5131.79	94.33		6899.87		39327.4		3145.44			Peak Found	Not Found	High	Not Found	High	Not Found	High	4.85e-05	0.000195	3.19	61.24
0	High	[K].GKEESLDSDLYAELR.[C]			0.004167	0.000769	1	1	1	7	P02775	P02775 [48-62]		1	1724.83	1.481	0.995743	126.08	16342.1	11037.2	36.29	127.02	14353.8	11183.4	29235.9	52736.3	6765.07	2375.37		High	Peak Found	High	High	Peak Found	Peak Found	High	4.85e-05	8.67e-06	3.62	62.73
0	High	[K].GLEVTITAR.[F]			0.06033	0.003562	1	1	1	19	P01024	P01024 [250-258]		0	959.552	1.389	0.995743	56.84	25494.7	17191.5	38.93	43.72	29801.1	10148.2	25494.7	12287.5	16118.5	4957.7		High	Peak Found	High	High	High	High	High	0.000215	0.001285	2.55	46.44
0	High	[K].GLEWVANIK.[Q]			0.065305	0.003562	1	1	1	8	P01780	P01780 [63-71]		0	1029.57	1.768	0.99286	38.13	19015.4	8556.37	32.97	28	16701.8	7797.45	22760	5590.02	5244.47	6021.36		High	High	High	High	High	High	High	0.000215	0.001489	2.9	65.02
0	High	[K].GLEWVGFIR.[S]			0.072791	0.003562	1	1	1	2	A0A0A0MS15	A0A0A0MS15 [63-71]		0	1076.59	100	3.96e-16		4584.4		90.63		1883.93		9798.43					Peak Found	Not Found	High	Not Found	Not Found	Not Found	High	0.000253	0.001822	2.78	80.27
0	High	[K].GLIDEVNQDFTNR.[I]			0.002026	0.000769	1	1	1	4	P02671	P02671 [72-84]		0	1520.73	2.641	0.660782	75.87	413409	182059	56.56	41.37	363109	150831	726744	146265	111590	38773.2		Peak Found	Peak Found	Peak Found	Peak Found	Peak Found	High	High	4.85e-05	2.26e-06	3.97	69.44
0	High	[K].GNVATEISTER.[D]			0.061844	0.003562	1	1	1	4	P04114	P04114 [197-207]		0	1176.59	1.537	0.995743	54.62	14988.9	7124.47	25.94	50.72	15130.3	6942.85	14988.9	5092.19	4017.41	7162.85		High	High	Peak Found	Peak Found	High	High	High	0.000215	0.001351	3.2	36.55
0	High	[K].GPSVFPLAPCSR.[S]	1xCarbamidomethyl [C10]		0.00538	0.000769	3	3	1	60	P01861; P01859; P01860	P01861 [5-16]; P01859 [5-16]; P01860 [5-16]		0	1287.65	1.345	0.995743	37.18	5346605	3177126	22.32	23.68	5416528	2687957	5346605	2270841	1866032	2143595	Shared	High	High	High	High	High	High	High	4.85e-05	1.39e-05	3.26	58.64
0	High	[K].GPSVFPLAPSSK.[S]			0.008477	0.000769	1	2	1	50	P0DOX5	P0DOX5 [124-135]		0	1186.65	1.258	0.995743	19.99	7898479	5626372	7.56	18.86	7056200	4804477	7898479	4021431	3396905	3568099		High	High	High	High	High	High	High	4.85e-05	3.24e-05	2.77	54.81
0	High	[K].GPSVFPLAPSSKSTSGGTAALGCLVK.[D]	1xCarbamidomethyl [C23]		0.004616	0.000769	1	2	1	4	P0DOX5	P0DOX5 [124-149]		1	2489.31	1.771	0.99286	46.23	47484.5	24319.2	50.44	49.81	49611.8	12046.8	47484.5	22802	14906	4761.07		High	Peak Found	High	High	Peak Found	Peak Found	High	4.85e-05	1.04e-05	2.75	71.82
0	High	[K].GQELCADYSENTFTEYK.[K]	1xCarbamidomethyl [C5]		0.000369	0.000769	1	1	1	4	P02774	P02774 [403-419]		0	2054.86	0.72	0.785351	40.01	9920.04	11355.6	35.01	35.77	8713.06	7780.44	5366.43		5374.4	6877.86		High	High	Peak Found	Not Found	Peak Found	High	High	4.85e-05	9.44e-08	3.18	60.47
0	High	[K].GQGTLSVVTMYHAK.[A]	1xOxidation [M10]		0.083914	0.00407	1	1	1	2	P01024	P01024 [1338-1351]		0	1507.76	2.074	0.925297	17.1	162170	70577.9	16.85	10.69	143363	82290.1	162170	50445.3	48247.8	29727.8		High	Peak Found	High	Peak Found	Peak Found	Peak Found	High	0.000369	0.002389	1.79	42.54
0	High	[K].GQGTLSVVTMYHAK.[A]			0.006304	0.000769	1	1	1	5	P01024	P01024 [1338-1351]		0	1491.76	3.106	0.518562	51.04	91798.4	29101.6	47.85	31.92	80629.2	26834.3	115832	20800.3	22860.9	8944.66		High	Peak Found	High	Peak Found	Peak Found	Peak Found	High	4.85e-05	1.86e-05	2.28	48.99
0	High	[K].GQPSVLQVVNLPIVERPVCK.[D]	1xCarbamidomethyl [C19]		0.041285	0.000769	1	1	1	7	P00734	P00734 [518-537]		0	2232.25	1.928	0.99286	72.8	82871.9	42980.9	38.18	71.47	84542.7	29059.2	82871.9	30720.5	33299.8	3191.16		High	Peak Found	High	High	Peak Found	Peak Found	High	4.85e-05	0.000629	1.78	76.29
0	High	[K].GQSLAEIDQQFQ.[K]			0.122852	0.00564	1	1	1	4	O95528	O95528 [502-513]		0	1363.65	0.501	0.290165	27.12	24965.8	49800.3	30.36	35	21928.2	19400.2	14952.3	19941.9	36108.7	23290.5		High	Peak Found	Peak Found	High	High	High	High	0.000817	0.004894	2.04	56.38
0	High	[K].GRPGPQPWCATTPNFDQDQR.[W]	1xCarbamidomethyl [C9]		0.003686	0.000769	1	1	1	3	P00748	P00748 [65-84]		0	2328.06	1.528	0.995743	99.91	20109.3	7056.67	49.84	55.09	18076.7	4623.89	20109.3	5043.73	8256.04	2124.42		High	Peak Found	High	Peak Found	High	Peak Found	High	4.85e-05	6.86e-06	3.43	53.8
0	High	[K].GSFPWQAK.[M]			0.167371	0.009638	2	2	1	32	P00739; P00738	P00739 [113-120]; P00738 [171-178]		0	920.462	1.55	0.995743	26.34	888298	572960	26.41	3.37	780218	503276	1220026	386709	351185	268773	Shared	High	High	High	High	High	High	High	0.001322	0.008832	2.41	52.24
0	High	[K].GSLGGGFSSGGFSGGSF.[S]			0.050688	0.001498	1	1	1	5	P13645	P13645 [41-57]		0	1464.64	0.835	0.953378	107.24	5282.4	6324.82	100.24	36.84	2077.54	13154.3	5282.4	4520.64	3240.22	4863.76		Peak Found	High	Peak Found	High	Peak Found	High	High	9.08e-05	0.000929	2.81	75.56
0	High	[K].GSLGGGFSSGGFSGGSFS.[R]			0.000271	0.000769	1	1	1	10	P13645	P13645 [41-58]		0	1551.67	2.401	0.720319	50.8	17480	8685.33	115.65	29.28	14353	12043.4	118823	7658.95		3292.33		High	High	High	High	Not Found	High	High	4.85e-05	5.34e-08	4.56	71.62
0	High	[K].GSLGGGFSSGGFSGGSFSR.[G]			1.05e-05	0.000769	1	1	1	83	P13645	P13645 [41-59]		0	1707.77	0.507	0.466251	76.48	893458	1977756	77.41	28.58	784750	2004507	807231	1984299	1212229	744119		High	High	High	High	High	High	High	4.85e-05	1.25e-10	5.16	62.13
0	High	[K].GSPGVPSFAAGPPISEGK.[Y]			0.037338	0.000769	1	1	1	6	Q15517	Q15517 [332-349]		0	1654.84	0.447	0.233861	92.49	17403.8	39712.1	82.43	30.92	15286.3	34450.2	10019.2	28384.1	13729.7	19666		Peak Found	High	Peak Found	High	High	High	High	4.85e-05	0.000523	2.1	59.14
0	High	[K].GTEAAGAMFLEAIPMSIPPEVK.[F]	2xOxidation [M8; M15]		7.27e-06	0.000769	1	1	1	137	P01009	P01009 [368-389]		0	2291.13	1.645	0.993429	41.61	359281	262765	51.02	32.03	273012	517996	359281	135095	161057	169388		High	High	High	High	High	High	High	4.85e-05	6.35e-11	3.88	84.1
0	High	[K].GTEAAGAMFLEAIPMSIPPEVK.[F]	1xOxidation [M]		6.64e-05	0.000769	1	1	2	76	P01009	P01009 [368-389]		0	2275.14	1.761	0.99286	27.1	166741	94663	26.65	8.6	146454	157763	136265	66117.2	66269.3	44271.8		High	High	High	High	High	High	High	4.85e-05	3.86e-09	3.52	90.7
0	High	[K].GTEAAGAMFLEAIPMSIPPEVK.[F]			0.004833	0.000769	1	1	1	9	P01009	P01009 [368-389]		0	2259.14	1.664	0.995743	37.32	40055.2	24626	17.43	56.24	38170.4	27597.4	30654.4	18671.5	15094	3157.28		High	High	High	Peak Found	Peak Found	Peak Found	High	4.85e-05	1.14e-05	2.41	96.52
0	High	[K].GTFATLSELHCDK.[L]	1xCarbamidomethyl [C11]		0.017746	0.000769	1	1	1	12	P68871	P68871 [84-96]		0	1478.69	0.563	0.36715	8.17	37486.8	66592.3	31.46	32.42	18217.1	27060.3	37486.8	47596.6	43066.6	16927.1		Peak Found	High	High	High	High	High	High	4.85e-05	0.00013	3.62	50.14
0	High	[K].GTTVTVSSASPTSPK.[V]			0.000798	0.000769	1	1	1	23	P0DOX2	P0DOX2 [108-122]		0	1419.73	1.632	0.995743	61.73	159291	66457.7	22.31	32.43	139910	72770.2	161807	46244.3	40734	51847.8		High	High	High	High	High	High	High	4.85e-05	3.96e-07	4.36	31.14
0	High	[K].GTVAAPSVFIFPPSDEQLK.[S]			0.000511	0.000769	1	1	1	91	P0DOX7	P0DOX7 [108-126]		0	2003.05	0.728	0.845652	24.85	81675	123971	22.89	15.48	71737.6	75177.7	70361.4	69083.4	75985.7	61266.4		High	High	High	High	High	High	High	4.85e-05	1.73e-07	3.77	79.34
0	High	[K].GVALHRPDVYLLPPAR.[E]			0.000363	0.000769	1	2	1	3	P01871	P01871 [323-338]		0	1774.01	100	3.96e-16		16310.5		129.64		2987.24		78220.7					Peak Found	Not Found	High	Not Found	Not Found	Not Found	High	4.85e-05	9.19e-08	3.67	56.85
0	High	[K].GVTSVSQIFHSPDLAIR.[D]			0.038289	0.000769	1	1	1	3	P05155	P05155 [217-233]		0	1826.98	2.462	0.691396	89.73	30605.7	9788.92	62.89	54.49	26881.8	6048.68	42763.4	4660.6	9007.24			High	Peak Found	High	Peak Found	Peak Found	Not Found	High	4.85e-05	0.000547	1.88	72.16
0	High	[K].GYTQQLAFR.[Q]			0.031619	0.000769	1	1	1	27	P01024	P01024 [1052-1060]		0	1083.56	1.732	0.99286	41.97	246017	138018	29.25	28.62	216084	118072	313924	72277.9	84595.3	84765.9		High	High	High	High	High	High	High	4.85e-05	0.000382	2.57	47.8
0	High	[K].HADPDFTR.[K]			0.137631	0.00564	1	1	1	5	P19823	P19823 [574-581]		0	958.438	2.676	0.710812	62.26	71862	26856.1	45.34	9.5	63118.5	28718.9	108759	16333.7	16460.9	12751.6		High	High	High	Peak Found	High	Peak Found	High	0.000907	0.006091	2.67	20.79
0	High	[K].HEISEMNR.[M]	1xOxidation [M6]		0.099475	0.004581	1	1	1	4	P13647	P13647 [384-391]		0	1031.46	0.257	0.050374	62.8	10000.7	38946.4	110.91	10.79	8783.89	37055.2	7024.94	23318.6	24565.8	18214.4		Peak Found	High	Peak Found	Peak Found	High	High	High	0.00059	0.003287	2.1	7.59
0	High	[K].HEISEMNR.[M]			0.058852	0.002242	1	1	1	24	P13647	P13647 [384-391]		0	1015.46	0.639	0.696338	89.99	78840.8	165720	100.3	28.25	57855.8	255263	78840.8	132079	101575	48229.6		High	High	High	High	High	High	High	0.000135	0.001228	2.8	18.35
0	High	[K].HGTDDGVVWMNWK.[G]	1xOxidation [M10]		0.077974	0.00407	1	1	1	6	P02675	P02675 [459-471]		0	1560.69	1.598	0.995743	84.35	50356.6	31506.5	71.44	24.18	44229.7	11004.7	90662.6	18947.7	22951.4			High	Peak Found	High	Peak Found	Peak Found	Not Found	High	0.00029	0.002086	3.36	55.73
0	High	[K].HGTDDGVVWMNWK.[G]			0.020252	0.000769	1	1	1	4	P02675	P02675 [459-471]		0	1544.69	3.158	0.46149	50.22	36350.5	11509.5	54.62	29.54	21245.1		54628.5	6655.06	8720.15			Peak Found	Not Found	High	Peak Found	Peak Found	Not Found	High	4.85e-05	0.000165	3.97	65.59
0	High	[K].HKVYACEVTHQGLSSPVTK.[S]	1xCarbamidomethyl [C6]		1.08e-05	0.000769	2	2	1	36	P01834; P0DOX7	P01834 [82-100]; P0DOX7 [189-207]		1	2141.08	6.165	0.10688	117.5	350942	20611.4	115.33	135.64	308242	9721.12	1144295	2127.98	87460.4		Shared	High	Peak Found	High	Peak Found	High	Not Found	High	4.85e-05	1.32e-10	4.25	36.61
0	High	[K].HLSLLTTLSNR.[V]			0.044733	0.000769	1	1	1	5	P02774	P02774 [208-218]		0	1254.72	4.402	0.201647	68.2	31306	7111.01	96.71	86.53	11914		72252.6	2494.23	8881.57			Peak Found	Not Found	High	Peak Found	Peak Found	Not Found	High	4.85e-05	0.000732	2.58	56.11
0	High	[K].HQFLLTGDTQGR.[Y]			0.00263	0.000769	1	1	1	10	P04217	P04217 [79-90]		0	1372.7	2.203	0.878753	71.6	34619.7	14139.2	54.87	78.84	30407.4	7256.38	39353.2	10106	18627.1	2235.74		High	High	High	High	High	Peak Found	High	4.85e-05	3.68e-06	3.36	40.52
0	High	[K].HQPQEFPTYVEPTNDEICEAFR.[K]	1xCarbamidomethyl [C18]		1.54e-05	0.000769	1	1	1	11	P02774	P02774 [128-149]		0	2707.21	0.937	0.953378	1.22	64849.3	69175.5	14		56959	34804.1	65387.7		42399.8			High	Peak Found	High	High	High	Not Found	High	4.85e-05	2.56e-10	5.5	72.15
0	High	[K].HQTVPQNTGGK.[N]			0.007385	0.000769	1	1	1	63	P02787	P02787 [554-564]		0	1166.59	1.2	0.995743	24.4	1384831	1029332	12.19	25.61	1371405	954127	1222751	735712	624374	728204		High	High	High	High	High	High	High	4.85e-05	2.5e-05	2.69	9.77
0	High	[K].HQTVPQNTGGKNPDPWAK.[N]			0.002825	0.000769	1	1	1	23	P02787	P02787 [554-571]		1	1974.98	1.522	0.995743	83.79	137720	170724	54.36	70.39	120964	89212.9	316712	122024	127555	12854.9		High	High	High	High	High	Peak Found	High	4.85e-05	4.18e-06	3.15	33.95
0	High	[K].HSTIFENLANK.[A]			0.007499	0.000769	1	1	1	33	P02787	P02787 [226-236]		0	1273.65	3.121	0.486794	62.03	483407	154910	63.84	79.61	424590	81912.7	625270	110722	160703	12562.3		High	High	High	High	High	High	High	4.85e-05	2.59e-05	3.16	45.84
0	High	[K].HSTIFENLANKADR.[D]			0.094315	0.00407	1	1	1	1	P02787	P02787 [226-239]		1	1615.82	100	3.96e-16		28465.2						28465.2					Not Found	Not Found	High	Not Found	Not Found	Not Found	High	0.00048	0.002979	3.01	48.08
0	High	[K].HTLNQIDEVK.[V]			0.057981	0.001498	1	1	1	18	P02765	P02765 [58-67]		0	1196.63	1.008	0.99286	17.37	94994.6	94228.2	18.15	13.82	83436.6	82074.2	83865.8	64248.8	57755.4	54104.5		High	High	High	High	High	High	High	9.08e-05	0.001189	3.23	30.75
0	High	[K].HYDGSYSTFGER.[Y]			0.002436	0.000769	1	1	1	28	P01023	P01023 [1020-1031]		0	1418.6	2.888	0.564865	91.8	290080	104747	63.89	48.12	254786	79379.7	500439	74867.8	73295.3	18654.8		High	High	High	High	High	High	High	4.85e-05	3.18e-06	3.74	36.92
0	High	[K].IADFELPTIIVPEQTIEIPSIK.[F]			0.142235	0.006182	1	1	1	3	P04114	P04114 [3847-3868]		0	2466.37	0.751	0.855782	94.91	2908.41	5379.21	88.95	47.12	10457.6	2003.85	2806.3	2719.04	4662.14			High	Peak Found	High	Peak Found	High	Not Found	High	0.000976	0.006463	3.3	101.16
0	High	[K].IAELSATAQEIIK.[S]			0.013551	0.000769	1	1	1	10	P04114	P04114 [4466-4478]		0	1386.78	1.262	0.995743	37.53	14241.3	11281.2	36.71	58.21	21985.2	9295.25	14241.3	7046.17	6914.59	12416.1		High	High	Peak Found	High	Peak Found	High	High	4.85e-05	7.83e-05	2.45	63.03
0	High	[K].IAPQLSTEELVSLGEK.[M]			0.000517	0.000769	1	1	1	24	P43652	P43652 [438-453]		0	1713.93	0.768	0.685947	15.07	43441.4	56589.9	15.35	20.84	39530.9	23082.8	43441.4	40447.4	24031.2	27511.8		High	High	High	High	High	High	High	4.85e-05	1.77e-07	3.8	71.2
0	High	[K].ICLDLQAPLYK.[K]	1xCarbamidomethyl [C2]		0.021965	0.000769	1	1	1	2	P02776	P02776 [82-92]		0	1333.72	3.71	0.303586	129.25	29240.3	7882.53	27.68	140.58	18821.5	26001.9	29240.3	56706.6	2195.65	3686.49		Peak Found	High	High	Peak Found	Peak Found	Peak Found	High	4.85e-05	0.000192	2.94	69.75
0	High	[K].IDTQDIEASHYR.[G]			0.046794	0.001498	1	1	1	1	P01031	P01031 [1381-1392]		0	1447.68	1.971	0.956583	18.74	22558.7	11447.5	20.88	11.46	19814	11152.6	24662.5	6720.76	7136.86	5353.76		Peak Found	Peak Found	High	Peak Found	Peak Found	Peak Found	High	9.08e-05	0.000793	2.05	40.78
0	High	[K].IECVSAETTEDCIAK.[I]	2xCarbamidomethyl [C3; C12]		6.84e-05	0.000769	1	1	1	43	P02787	P02787 [385-399]		0	1725.77	1.397	0.995743	36.14	1429644	1023336	5.13	48.85	1302116	949890		588474	627235	931632		High	High	Not Found	High	High	High	High	4.85e-05	4.1e-09	4.83	44.75
0	High	[K].IEDDNDNAPYFEHR.[V]			0.009245	0.000769	1	1	1	1	Q08554	Q08554 [232-245]		0	1734.73	0.616	0.564865	82.93	9905.36	18899.4	91.25	35.55	8641	29518.4	9905.36	21891.6	11584	7464.72		Peak Found	High	Peak Found	Peak Found	Peak Found	Peak Found	High	4.85e-05	3.83e-05	1.94	41.25
0	High	[K].IEGNLIFDPNNYLPK.[E]			0.01369	0.000769	1	1	1	19	P04114	P04114 [655-669]		0	1746.91	2.61	0.643211	56.92	26735.2	10243	27.31	44.61	23482.3	11347.7	28616.2	7321.12	7128.86	2012.18		High	High	High	High	High	Peak Found	High	4.85e-05	7.91e-05	3.47	85.96
0	High	[K].IEISELNR.[V]			0.048947	0.001498	2	2	1	39	P35908; P04264	P35908 [394-401]; P04264 [396-403]		0	973.531	0.333	0.201647	56.63	1450857	4355926	98.88	19.4	1274330	4280381	1049869	4287354	2665126	2037174	Shared	High	High	High	High	High	High	High	9.08e-05	0.000866	2.88	44.88
0	High	[K].IFFYDSENPPASEVLR.[I]			1.57e-05	0.000769	1	1	1	29	P27169	P27169 [291-306]		0	1883.92	1.756	0.995743	53.15	43149.8	32203.9	28.61	47.51	37899.7	24992.7	62364.6	23017.6	21770.8	5679.8		High	High	High	High	High	High	High	4.85e-05	2.68e-10	4.78	75.64
0	High	[K].IHLISTQSAIPYALR.[V]			0.000739	0.000769	1	1	1	15	P02679	P02679 [259-273]		0	1682.96	3.785	0.389865	127.17	125827	33240.9	103.04	49.45	110517	11555.7	346532	16492.7	29350.7			High	Peak Found	High	Peak Found	High	Not Found	High	4.85e-05	3.44e-07	2.34	66.46
0	High	[K].IHSDCAANQQVTYR.[I]	1xCarbamidomethyl [C5]		0.002302	0.000769	1	1	1	6	Q02413	Q02413 [73-86]		0	1662.77	0.611	0.595736	69.88	8123.4	13290.4	74.43	26.08	4849.36	15123.5	8123.4	11514.2	5756.9	6215.65		Peak Found	High	High	High	High	High	High	4.85e-05	2.86e-06	3.97	27.2
0	High	[K].IIAATIENAQPILQIDNAR.[L]			2.23e-06	0.000769	1	1	1	29	P08779	P08779 [178-196]		0	2064.14	0.414	0.211921	123.59	26773.6	64725	133.06	29.53	11676	150043	26773.6	62624.1	29603.4	30270.5		Peak Found	High	High	High	High	High	High	4.85e-05	7.03e-12	6.82	73.92
0	High	[K].ILTATVDNANVLLQIDNAR.[L]			0.000511	0.000769	1	1	1	2	P02533	P02533 [176-194]		0	2054.12	7.111	0.033178	16.17	27654.1	3888.84		15.33		19053.2		3099.2	2137.74			Not Found	High	Not Found	Peak Found	Peak Found	Not Found	High	4.85e-05	1.73e-07	3.27	78.54
0	High	[K].IMNGEADAMSLDGGFVYIAGK.[C]	1xOxidation [M]		6.53e-05	0.000769	1	1	2	49	P02787	P02787 [400-420]		0	2175.01	1.108	0.995743	11.73	87794.3	79267	18.73	5.91	73193	80207.7	87794.3	54950.8	52758.5	37071.5		High	High	High	High	High	High	High	4.85e-05	3.77e-09	4.26	74.98
0	High	[K].IMNGEADAMSLDGGFVYIAGK.[C]	2xOxidation [M2; M9]		8.14e-06	0.000769	1	1	1	65	P02787	P02787 [400-420]		0	2191.01	0.944	0.99286	39.57	215809	228731	33.33	25.01	258571	102124	215809	163484	112108	140648		High	High	High	High	High	High	High	4.85e-05	7.78e-11	5.48	70.66
0	High	[K].IMNGEADAMSLDGGFVYIAGK.[C]			0.009879	0.000769	1	1	1	4	P02787	P02787 [400-420]		0	2159.01	0.775	0.880677	23.22	9079.73	11720.4	15.09	26.31	7974.99	7773.5	8537.72	8377.14	10324.7	4851.42		High	High	Peak Found	Peak Found	High	Peak Found	High	4.85e-05	4.33e-05	2.23	82.07
0	High	[K].IPGIFELGISSQSDR.[G]			0.012364	0.000769	1	1	1	3	P07358	P07358 [260-274]		0	1618.84	2.361	0.758473	64.17	7847.14	3323.66	58.23	6.09	10677.6		5065.3	2480.1	1951.31			High	Not Found	Peak Found	Peak Found	Peak Found	Not Found	High	4.85e-05	6.56e-05	3	77.7
0	High	[K].IQDWYDKK.[G]			0.046097	0.000769	1	1	1	9	P35527	P35527 [185-192]		1	1095.55	0.901	0.932412	99.82	31913.4	57518.8	111.68	38.9	27200.5	139613	31913.4	41111.4	48153.1	16076.5		Peak Found	High	High	High	High	Peak Found	High	4.85e-05	0.000778	2.44	33.9
0	High	[K].IQKLESDVSAQMEYCR.[T]	1xCarbamidomethyl [C15]; 1xOxidation [M12]		0.000131	0.000769	1	1	1	3	P02675	P02675 [209-224]		1	1972.91	1.542	0.995743	34.16	43527.3	34945.9	19.8	28.68	49676.7	26780.1	43527.3	14732.1	22481.8	16343.5		Peak Found	High	Peak Found	Peak Found	Peak Found	High	High	4.85e-05	1.38e-08	4.31	40.38
0	High	[K].IQPSGGTNINEALLR.[A]			0.002165	0.000769	1	1	1	21	P19823	P19823 [380-394]		0	1582.86	1.368	0.995743	39.35	122378	70670	15.81	24.55	107488	65825.1	130680	49899.3	43315.9	49119.7		High	High	High	High	High	High	High	4.85e-05	2.56e-06	3.35	54.56
0	High	[K].IRLENEIQTYR.[S]			0.005139	0.000769	1	1	1	19	P13645	P13645 [440-450]		1	1434.77	0.643	0.704874	100.76	84430.2	161764	41.01	81.9	57290.2	58171.1	141810	157746	99150.3	5556.31		High	High	High	High	High	Peak Found	High	4.85e-05	1.28e-05	4.29	48.36
0	High	[K].ISEGLPALEFPNE.[K]			0.007199	0.000769	1	1	1	24	P02748	P02748 [546-558]		0	1415.7	1.444	0.995743	20.14	48846.5	31741	9.29	26.94	37771.8	35642.3	48846.5	21288.6	19455.1	22289.3		High	High	High	High	High	High	High	4.85e-05	2.41e-05	3.16	82.05
0	High	[K].ITLLSALVETR.[T]			0.000631	0.000769	1	1	1	25	P01011	P01011 [380-390]		0	1215.73	1.039	0.995743	47.76	231641	223021	23.29	58.63	220589	108188	231641	159403	152700	27139.4		High	High	High	High	High	Peak Found	High	4.85e-05	2.56e-07	3.87	80.74
0	High	[K].ITPGKPYILTVPGHLDEMQLDIQAR.[Y]	1xOxidation [M18]		0.091163	0.00407	2	2	1	1	P0C0L4; P0C0L5	P0C0L4 [245-269]; P0C0L5 [245-269]		0	2821.49	100	3.96e-16		17144.7						17144.7				Shared	Not Found	Not Found	High	Not Found	Not Found	Not Found	High	0.00048	0.00279	2.24	70.53
0	High	[K].ITPNLAEFAF.[S]			0.034104	0.000769	1	1	1	11	P01009	P01009 [50-59]		0	1122.58	2.13	0.911509	89.71	36143.8	16970.2	44	74.06	31746.2	40574.8	24432.1	7271.81	10401.6	20096		High	High	High	Peak Found	Peak Found	High	High	4.85e-05	0.00044	2.44	92.37
0	High	[K].ITPNLAEFAFSLYR.[Q]			0.000552	0.000769	1	1	1	27	P01009	P01009 [50-63]		0	1641.86	0.895	0.989025	114	93012.7	110359	54.42	79.96	81695.7	25539.5	131393	78878.7	90032.3	4478.26		High	High	High	High	High	Peak Found	High	4.85e-05	2e-07	3.26	97.59
0	High	[K].ITQVLHFTK.[D]			0.050688	0.001498	2	2	1	7	P0C0L4; P0C0L5	P0C0L4 [1647-1655]; P0C0L5 [1647-1655]		0	1086.63	2.572	0.748765	48.58	93587.1	44007.2	51.68	43.36	82200.3	34082.2	150274	35909.7	26973.4	8994.74	Shared	High	Peak Found	High	High	Peak Found	Peak Found	High	9.08e-05	0.000924	1.84	41.69
0	High	[K].IVLGQEQDSYGGK.[F]			0.035685	0.000769	1	1	1	5	P02743	P02743 [150-162]		0	1393.7	1.343	0.995743	50.49	15902.9	11841.5	19.04	59.46	18724.7	10956.9	15252.5	8463.71	6282.73	13228.2		High	Peak Found	Peak Found	Peak Found	Peak Found	High	High	4.85e-05	0.000481	1.93	40.36
0	High	[K].IVQILPWEQNEQVK.[N]			0.10797	0.004581	1	1	1	2	P04114	P04114 [577-590]		0	1723.94	2.696	0.593985	67.4	16639.3	6170.92	54.54	21.07	14614.8	4748.38	24203.1	5980.01	3782.35	2667.94		High	Peak Found	High	Peak Found	Peak Found	Peak Found	High	0.000654	0.003844	2.59	71.59
0	High	[K].KASYLDCIR.[A]	1xCarbamidomethyl [C7]		0.037151	0.000769	1	1	1	32	P02787	P02787 [61-69]		1	1125.57	1.922	0.961829	33.06	537177	303051	42.17	49.6	471818	170596	627802	216604	200204	49263.6		High	High	High	High	High	High	High	4.85e-05	0.000514	3	39.76
0	High	[K].KATEDEGSEQKIPEATNR.[R]			0.017039	0.000769	1	1	1	4	P01008	P01008 [61-78]		2	2002.97	1.514	0.995743	42.11	24298.1	16050.6	31.83	10.56	21341.7	11050.5	31199.7	11472.1	11556.5	7277.54		High	Peak Found	High	Peak Found	Peak Found	Peak Found	High	4.85e-05	0.00012	2.37	25.21
0	High	[K].KCSYTEDAQCIDGTIEVPK.[C]	2xCarbamidomethyl [C2; C10]		0.121688	0.00564	1	1	1	2	P02749	P02749 [306-324]		1	2214.01	0.868	0.932498	20.86	19281.4	24986.5	14.37	15.74	16935.4	15153.5	16464.5	18115.9	15315	8832.28		Peak Found	Peak Found	Peak Found	Peak Found	High	Peak Found	High	0.000817	0.004794	2.77	55.49
0	High	[K].KDSGFQMNQLR.[G]			0.027035	0.000769	1	1	1	22	P02787	P02787 [122-132]		1	1323.65	1.565	0.995743	25.37	167242	102953	37.01	41.94	146894	55196.3	172044	73585.2	79043.2	23946.4		High	High	High	High	High	Peak Found	High	4.85e-05	0.000284	3	40.38
0	High	[K].KDVDGAYMTK.[V]	1xOxidation [M8]		0.100441	0.004581	1	1	1	6	P04264	P04264 [289-298]		1	1143.54	1.298	0.999462	44.44	15310.1	11791.5	88.68	68.71	13447.3	40220.3	12889	24724.3	7227.36	5371.56		High	High	Peak Found	High	Peak Found	Peak Found	High	0.00059	0.003333	2.49	14.7
0	High	[K].KDVDGAYMTK.[V]			0.166602	0.009638	1	1	1	12	P04264	P04264 [289-298]		1	1127.54	0.488	0.436453	99.73	57900.6	198291	89.42	42.17	50855.8	160465	53009	193364	121539	50758		High	High	Peak Found	High	High	High	High	0.001322	0.008827	3.3	21.92
0	High	[K].KDVDNAYMIK.[V]			0.05684	0.001498	1	1	1	16	P35908	P35908 [287-296]		1	1196.6	0.313	0.07502	70.61	25697.2	82031.4	102.24	22.9	22570.6	78557.9	17407.2	72031.7	38751.6	38364.3		High	High	High	High	High	High	High	9.08e-05	0.001153	2.76	34.01
0	High	[K].KEDSCQLGYSAGPCMGMTSR.[Y]	2xCarbamidomethyl [C5; C14]; 2xOxidation [M15; M17]		0.002047	0.000769	1	1	1	4	P02760	P02760 [227-246]		1	2266.92	1.828	0.969931	38.48	11104.2	7157.18	24.36	28.48	9753.13	6457.99	14996.8	3242.09	4386.86	3836.22		High	High	High	Peak Found	Peak Found	Peak Found	High	4.85e-05	2.29e-06	4.43	34.44
0	High	[K].KGDTFSCMVGHEALPLAFTQK.[T]	1xCarbamidomethyl [C7]; 1xOxidation [M8]		0.000121	0.000769	1	1	1	36	P01876	P01876 [307-327]		1	2353.13	4.433	0.233861	141.04	430981	97216.4	98.58	110.64	378543	42392.6	1085322	69485.1	174739	2279.48		High	High	High	High	High	Peak Found	High	4.85e-05	1.19e-08	4.68	62.61
0	High	[K].KGDTFSCMVGHEALPLAFTQK.[T]	1xCarbamidomethyl [C7]		8.23e-05	0.000769	1	1	1	17	P01876	P01876 [307-327]		1	2337.14	6.372	0.078361	122.02	105458	16550	116.86	73.73	28562.8		341994	6634.82	18085.4			High	Not Found	High	Peak Found	Peak Found	Not Found	High	4.85e-05	5.77e-09	4.53	70.92
0	High	[K].KGYTQQLAFR.[Q]			0.008138	0.000769	1	1	1	16	P01024	P01024 [1051-1060]		1	1211.65	3.089	0.549159	95.75	76702.8	24828.9	111.75	33.56	67370.3	23164.1	349446	17746.4	18833.6	7052.23		High	High	High	High	High	Peak Found	High	4.85e-05	3e-05	3.56	39.65
0	High	[K].KIYPTVNCQPLGMISLMK.[R]	1xCarbamidomethyl [C8]; 2xOxidation [M13; M17]		0.016952	0.000769	1	1	1	1	P01042	P01042 [363-380]		1	2125.09	0.932	0.946167	85.94	37813.4	43650	35.32	62.48	41252.2	15218	37813.4	31198.7	30881	4657.61		High	Peak Found	Peak Found	Peak Found	Peak Found	Peak Found	High	4.85e-05	0.000118	2.85	61.02
0	High	[K].KLINDYVK.[N]			0.159079	0.008521	1	1	1	10	P01011	P01011 [178-185]		1	992.577	1.611	0.995743	77.31	95539.3	71272.9	42.02	56.16	83914.9	32748.1	119942	50942	45634.4	9069.26		High	High	High	High	High	Peak Found	High	0.00116	0.008055	2.2	35.02
0	High	[K].KLSSWVLLMK.[Y]	1xOxidation [M9]		0.100928	0.004581	1	1	1	4	P01009	P01009 [258-267]		1	1220.71	1.39	0.995743	111.07	13709.1	9859.34	116.02	41.18	12041.1	2266.37	57741.3	5221.14	8156.32			Peak Found	Peak Found	High	Peak Found	Peak Found	Not Found	High	0.000619	0.003382	2.71	58.43
0	High	[K].KLVAASQAALG.[L]			0.06277	0.003562	1	1	1	5	P02768	P02768 [598-608]		1	1028.61	0.949	0.971741	13.17	76891.4	82959.6	10.42	10.66	73534.3	52977	67894.9	51003.9	50848.6	41247		High	High	High	High	Peak Found	High	High	0.000215	0.00138	1.92	36.29
0	High	[K].KLVAASQAALGL.[-]			0.085988	0.00407	1	1	1	27	P02768	P02768 [598-609]		1	1141.69	0.81	0.944505	12.31	969734	1199370	9.41	5.63	942233	612650	969734	784236	735132	570893		High	High	High	High	High	High	High	0.000405	0.002504	2.92	56.18
0	High	[K].KQELSEAEQATR.[T]			0.000584	0.000769	1	1	1	18	P01024	P01024 [428-439]		1	1389.7	2.015	0.944505	42.7	303264	116870	22	36.57	288222	145304	303264	74820.8	71633.1	93038.4		High	High	High	High	Peak Found	High	High	4.85e-05	2.24e-07	3.95	24.36
0	High	[K].KQINDYVEK.[G]			0.111125	0.004581	1	1	1	15	P01009	P01009 [179-187]		1	1136.6	1.388	0.995743	15.61	174443	115584	15.45	9.56	153218	91434.5	177265	82613.3	64688.7	59747.1		High	High	High	High	High	High	High	0.000689	0.004061	2.56	26.35
0	High	[K].KQISNLQQSISDAEQR.[G]			0.004545	0.000769	1	1	1	8	P04264	P04264 [417-432]		1	1844.95	0.849	0.867568	120.52	16785.6	46137.3	98.76	47.21	12837.7	53829.6	16785.6	35398.9	28279	8047.23		Peak Found	High	Peak Found	High	High	Peak Found	High	4.85e-05	1.02e-05	2.74	47.2
0	High	[K].KQLVEIEK.[V]			0.093859	0.00407	2	2	1	7	P00739; P00738	P00739 [170-177]; P00738 [228-235]		1	986.588	1.662	0.99286	37.57	227015	133346	30.05	15.51	199394	87153.6	227577	95308.6	83931.1	47680	Shared	High	Peak Found	High	High	Peak Found	High	High	0.00048	0.00294	2.53	27.4
0	High	[K].KQTALVELVK.[H]			0.00037	0.000769	1	1	1	128	P02768	P02768 [549-558]		1	1128.7	1.171	0.995743	30.27	6292722	6031024	22.63	21.67	5527080	3600392	8157938	4310655	4262323	2086479		High	High	High	High	High	High	High	4.85e-05	9.53e-08	4.55	41.92
0	High	[K].KREEAPSLRPAPPPISGGGYR.[A]			0.023461	0.000769	1	1	1	4	P02675	P02675 [52-72]		2	2235.2	23.375	4.83e-06	0	123099	5266.37					123099		3227.92			Not Found	Not Found	High	Not Found	Peak Found	Not Found	High	4.85e-05	0.000217	1.99	41.2
0	High	[K].KSASDLTWDNLK.[G]			0.013972	0.000769	1	1	1	12	P02787	P02787 [453-464]		1	1377.7	1.708	0.99286	33.04	155881	91268.3	25.28	37.16	136915	66905.9	158351	65233.7	71983.3	24779.7		High	High	High	High	High	Peak Found	High	4.85e-05	8.29e-05	2.58	49.3
0	High	[K].KVPQVSTPTLVEVSR.[N]			5.46e-06	0.000769	1	1	1	174	P02768	P02768 [438-452]		1	1639.94	1.064	0.995743	38.57	27898771	26219539	33.19	16.25	24504299	12679497	36786341	16708948	19646789	12262318		High	High	High	High	High	High	High	4.85e-05	3.7e-11	5.26	51.4
0	High	[K].KWQEEMELYR.[Q]	1xOxidation [M6]		0.002928	0.000769	1	1	1	18	P02647	P02647 [131-140]		1	1427.66	1.199	0.995743	36.71	87483.4	64490.6	47.81	57.17	76839.2	21246.4	88217.2	69284.5	39528.3	12023.5		High	Peak Found	High	High	Peak Found	Peak Found	High	4.85e-05	4.49e-06	3.69	41.31
0	High	[K].KYLYEIAR.[R]			0.061234	0.003562	1	1	1	20	P02768	P02768 [161-168]		1	1055.59	1.433	0.995743	71.32	715973	636038	47.56	58.45	628860	241060	1005013	454606	430011	77124.2		High	High	Peak Found	High	High	High	High	0.000215	0.001317	2.75	42.16
0	High	[K].LAELEEALQK.[A]			0.010032	0.000769	1	1	1	14	P13647	P13647 [432-441]		0	1143.63	0.299	0.15438	91.44	75782.7	295240	92.03	38.64	66562.1	176904	42888.8	211022	87908.7	153895		High	High	Peak Found	High	High	High	High	4.85e-05	4.46e-05	3.62	52.75
0	High	[K].LALDNGGLAR.[R]			0.01181	0.000769	1	1	1	12	Q14624	Q14624 [429-438]		0	999.558	1.157	0.995743	11.53	98525.7	86591.3	26.31	21.16	128782	63819.2	98525.7	61890.8	49075.6	54996.9		Peak Found	High	High	High	High	High	High	4.85e-05	6.01e-05	2.6	42.83
0	High	[K].LAQAYYESTR.[K]			0.044066	0.000769	1	1	1	6	P20930	P20930 [81-90]		0	1201.59	0.594	0.554193	48.79	8134.44	13705	60.65	54.4	7144.71	8298.76	2793.28	9795.61	3084.14	8518.92		High	High	Peak Found	High	Peak Found	High	High	4.85e-05	0.000715	2.27	34.77
0	High	[K].LCDNLSTK.[N]	1xCarbamidomethyl [C2]		0.060931	0.003562	1	1	1	30	P02774	P02774 [285-292]		0	950.461	0.933	0.99286	23.69	452669	407517	13.3	12.93	397592	319679	360708	291272	241592	232496		High	High	High	High	High	High	High	0.000215	0.001303	2.84	25.3
0	High	[K].LCMGSGLNLCEPNNK.[E]	2xCarbamidomethyl [C2; C10]		6.02e-05	0.000769	1	1	1	44	P02787	P02787 [516-530]		0	1706.77	1.29	0.995743	52.16	154265	119574	20.24	48.67	188262	105144	154265	83221.1	73290.6	119874		High	High	High	High	High	High	High	4.85e-05	3.24e-09	4.73	56.76
0	High	[K].LCMGSGLNLCEPNNK.[E]	2xCarbamidomethyl [C2; C10]; 1xOxidation [M3]		9.99e-05	0.000769	1	1	1	19	P02787	P02787 [516-530]		0	1722.76	1.242	0.995743	53.15	283735	206983	24.5	58.22	303492	195489	208863	120170	126866	219530		High	High	High	High	High	High	High	4.85e-05	8.34e-09	4.77	44.52
0	High	[K].LCMGSGLNLCEPNNKEGYYGYTGAFR.[C]	2xCarbamidomethyl [C2; C10]		0.018482	0.000769	1	1	1	2	P02787	P02787 [516-541]		1	2971.32	1.18	0.995743	80.25	10253.6	8691.04	67.32		5366.01		17209.2		5327.01			Peak Found	Not Found	High	Not Found	Peak Found	Not Found	High	4.85e-05	0.00014	2.53	73.47
0	High	[K].LCMGSGLNLCEPNNKEGYYGYTGAFR.[C]	2xCarbamidomethyl [C2; C10]; 1xOxidation [M3]		9.02e-05	0.000769	1	1	1	21	P02787	P02787 [516-541]		1	2987.31	0.92	0.969931	81.8	80773.1	87785.2	87.49	46.49	70945.3	14846.5	189194	44596.9	75701.2			High	High	High	High	High	Not Found	High	4.85e-05	6.86e-09	4.97	66.92
0	High	[K].LCTVATLRETYGEMADCCAK.[Q]	3xCarbamidomethyl [C2; C17; C18]; 1xOxidation [M14]		0.001052	0.000769	1	1	1	17	P02768	P02768 [98-117]		1	2365.03	0.243	0.022505	16.27	15422.4	58160	12.04	16.83	11063.6	10905	15422.4	46849	31630.9			High	Peak Found	High	High	High	Not Found	High	4.85e-05	6.67e-07	3.27	53.45
0	High	[K].LCTVATLRETYGEMADCCAK.[Q]	3xCarbamidomethyl [C2; C17; C18]		0.156881	0.007941	1	1	1	1	P02768	P02768 [98-117]		1	2349.03	1.335	0.995743	99.01	12524.3	9381.49	89.26	47.51	11000.4	2699.89	32106.9	4727.41	8156.14			High	Peak Found	Peak Found	Peak Found	Peak Found	Not Found	High	0.001094	0.007841	2.34	62.16
0	High	[K].LDAQASFLPK.[E]			0.017477	0.000769	1	1	1	20	P19827	P19827 [205-214]		0	1089.59	1.462	0.995743	37.43	113326	61902.2	21.89	24.66	104890	53409.5	113326	37905.4	37941.8	39685.9		High	High	High	High	High	High	High	4.85e-05	0.000126	3.56	53.55
0	High	[K].LDELRDEGK.[A]			0.153992	0.007352	1	1	1	53	P02768	P02768 [206-214]		1	1074.54	0.977	0.99286	23.03	43470486	49569260	18.4	12.69	50340968	28408099	43470486	35429468	33416324	19744328		High	High	High	High	High	High	High	0.00103	0.007569	2.7	21.93
0	High	[K].LDNLQQEIDFLTA.[L]			0.022077	0.000769	1	1	1	6	P04264	P04264 [305-317]		0	1519.76	0.488	0.396408	95.68	3391.31	6944.92	140.84	14.64	2978.68	26333	2061.18	4822.14	5353.05	3247.99		Peak Found	High	Peak Found	High	High	Peak Found	High	4.85e-05	0.000194	2.77	98.43
0	High	[K].LDNLQQEIDFLTAL.[Y]			0.140906	0.006182	1	1	1	1	P04264	P04264 [305-318]		0	1632.85	2.273	0.798509	58.45	12237.9	5384.98		51.87		8431.73		2619.83	4849.09			Not Found	High	Not Found	Peak Found	Peak Found	Not Found	High	0.000907	0.006332	2.3	112.84
0	High	[K].LDVTTSIGR.[R]			0.077974	0.00407	1	1	1	2	P04114	P04114 [3690-3698]		0	961.531	1.826	0.974806	61.96	15572.4	6013.6	37.82	50.84	18552.5	6534.58	15572.4	3711.89	3685.93	5863.13		Peak Found	Peak Found	High	Peak Found	Peak Found	High	High	0.00029	0.002069	2.22	42.72
0	High	[K].LEQGENVFLQATDK.[N]			0.000602	0.000769	1	1	1	10	P02746	P02746 [216-229]		0	1591.8	1.863	0.971291	75.24	27168.5	14586.7	37.48	88.82	41794	17221.8	27168.5	10425.8	6448.4	24258.1		High	High	High	Peak Found	Peak Found	High	High	4.85e-05	2.35e-07	3.46	58.28
0	High	[K].LESDVSAQMEYCR.[T]	1xCarbamidomethyl [C12]; 1xOxidation [M9]		0.00053	0.000769	1	1	1	28	P02675	P02675 [212-224]		0	1603.67	1.492	0.995743	80.17	241864	93009	29.96	48.81	223149	95564.4	241864	66449.6	57008.1	94677.6		High	High	High	High	High	High	High	4.85e-05	1.86e-07	4.59	36.64
0	High	[K].LESDVSAQMEYCR.[T]	1xCarbamidomethyl [C12]		0.000481	0.000769	1	1	1	12	P02675	P02675 [212-224]		0	1587.68	2.57	0.67951	37.81	21952.4	7185.3	35.72	25.03	19281.4	7599.39	23173.3	3867.76	4404.09	4217.48		High	High	High	Peak Found	Peak Found	Peak Found	High	4.85e-05	1.54e-07	4.17	46.86
0	High	[K].LFDSDPITVTVPVEVSR.[K]			1.8e-05	0.000769	1	1	1	27	P10909	P10909 [409-425]		0	1873.99	1.338	0.995743	60.45	41617.7	31109.2	88.36	20.9	36554.1	92652.4	24648	22235.2	22943.1	11445.6		High	High	High	High	High	High	High	4.85e-05	3.4e-10	4.13	77.71
0	High	[K].LGEVNTYAGDLQK.[K]			0.004275	0.000769	1	1	1	6	P06727	P06727 [66-78]		0	1407.71	1.399	0.995743	35.26	20983.2	13977.1	21.25	40.71	25029.3	13336.9	20983.2	9889.32	8567.03	12498.2		High	High	High	High	Peak Found	High	High	4.85e-05	9.06e-06	3.55	48.38
0	High	[K].LGKDAVEDLESVGK.[G]			0.001	0.000769	1	1	1	24	P81605	P81605 [83-96]		1	1459.76	0.909	0.957623	125.11	44225	109293	56.09	67.57	38844.1	70407.8	39792.6	80366.7	66989.2	8209.74		High	High	High	High	High	Peak Found	High	4.85e-05	6.03e-07	3.84	55.28
0	High	[K].LGNQEPGGQTALK.[S]			0.007054	0.000769	1	1	1	14	P08697	P08697 [52-64]		0	1312.69	1.382	0.995743	10.36	109929	79515.1	6.66	9.38	102632	75739.2	102247	51628.3	48737.3	40767.7		High	High	High	High	High	High	High	4.85e-05	2.3e-05	3.37	29.04
0	High	[K].LGQSLDCNAEVYVVPWEK.[K]	1xCarbamidomethyl [C7]		0.001291	0.000769	1	1	1	16	P01042	P01042 [345-362]		0	2107.02	1.092	0.995743	29.58	24617.8	22547.7	16.42	32.49	24130.8	16961.3	19706.3	18273.5	13820.2	6039.02		High	High	High	High	High	High	High	4.85e-05	9.74e-07	4	76.66
0	High	[K].LGQYASPTAK.[R]			0.018671	0.000769	2	2	1	2	P0C0L4; P0C0L5	P0C0L4 [691-700]; P0C0L5 [691-700]		0	1035.55	0.691	0.784877	38.7	298812	433026	18.34	30.98	338451	205877	273723	209236	341810	202517	Shared	Peak Found	Peak Found	High	Peak Found	High	Peak Found	High	4.85e-05	0.000143	3.29	26.77
0	High	[K].LGYVTADGETSGSITCGK.[D]	1xCarbamidomethyl [C16]		0.000165	0.000769	1	1	1	25	P08603	P08603 [479-496]		0	1815.84	1.27	0.995743	30.65	33586.2	23678.2	20.98	25.88	29499.8	17933.2	39937.8	14644.5	14513.1	15587.5		High	High	High	High	High	High	High	4.85e-05	2.12e-08	4.1	48.14
0	High	[K].LHDRNTYEK.[Y]			0.025701	0.000769	1	1	1	38	P02787	P02787 [660-668]		1	1175.58	0.734	0.856903	128.51	258377	351819	60.3	93.48	349774	66111.4	258377	251461	402189	8140.98		High	High	High	High	High	Peak Found	High	4.85e-05	0.000259	2.89	8.55
0	High	[K].LHTEAQIQEEGTVVELTGR.[Q]			9.59e-06	0.000769	1	1	1	24	P01023	P01023 [320-338]		0	2110.08	2.964	0.541059	70.21	170604	45325.8	52.75	34.57	149846	43155.9	216875	32396.5	44850.1	18268.4		High	High	High	High	High	High	High	4.85e-05	1.05e-10	4.51	57.1
0	High	[K].LIANTLCNSR.[Q]	1xCarbamidomethyl [C7]		0.046328	0.000769	1	1	1	5	Q14520	Q14520 [471-480]		0	1161.6	1.051	0.99286	26	25068.3	23861.7	14.53	20.03	25879.9	15217	25068.3	17055	12307.4	13959.9		High	High	High	Peak Found	Peak Found	Peak Found	High	4.85e-05	0.000785	2.34	37.1
0	High	[K].LICQATGFSPR.[Q]	1xCarbamidomethyl [C3]		0.001318	0.000769	1	2	1	21	P01871	P01871 [132-142]		0	1249.64	2.046	0.932498	38.06	485912	223025	20.53	36.83	515037	266400	485912	135068	136699	172834		High	High	High	High	High	High	High	4.85e-05	1.01e-06	3.42	45.11
0	High	[K].LISVDTEHSNIYLQNGPDR.[I]			9.45e-05	0.000769	1	1	1	13	P00450	P00450 [44-62]		0	2171.07	1.812	0.991343	31.67	131409	72520.8	29.54		93371.9		162439		44450.3			High	Not Found	High	Not Found	High	Not Found	High	4.85e-05	7.46e-09	4.66	56.23
0	High	[K].LIVAMSSWLQK.[A]	1xOxidation [M5]		0.15471	0.007352	1	1	1	1	P04114	P04114 [1230-1240]		0	1291.71	1.841	0.969931	40.79	9156.92	4974.41	39.32	16.18	8042.79	3430.42	11676.5	3555.45	3674.72	2038.53		Peak Found	Peak Found	High	Peak Found	Peak Found	Peak Found	High	0.001062	0.007635	2.08	61.12
0	High	[K].LKECCEKPLLEK.[S]	2xCarbamidomethyl [C4; C5]		0.001021	0.000769	1	1	1	174	P02768	P02768 [299-310]		1	1546.8	1.159	0.995743	58.92	25948433	22381618	26.49	54.11	22791260	10773392	25992109	15997189	16499693	3453132		High	High	High	High	High	High	High	4.85e-05	6.31e-07	2.33	28.09
0	High	[K].LLDNWDSVTSTFSK.[L]			6.02e-05	0.000769	1	1	1	58	P02647	P02647 [70-83]		0	1612.79	1.149	0.995743	31.34	1081697	941759	18.91	30.87	1150912	745272	896430	913291	577234	319078		High	High	High	High	High	High	High	4.85e-05	3.24e-09	4.85	76.47
0	High	[K].LLELTGPK.[S]			0.140245	0.00564	1	1	1	8	P04217	P04217 [107-114]		0	870.529	0.826	0.953378	13.42	86413	104616	17.05	10.74	96783.9	59537.2	80426.8	70725.8	64122.1	56740.6		High	Peak Found	High	High	High	Peak Found	High	0.000907	0.006268	1.92	46.2
0	High	[K].LLETECPQYIR.[K]	1xCarbamidomethyl [C6]		0.002411	0.000769	1	1	1	24	P05109	P05109 [37-47]		0	1421.71	0.649	0.536396	70.72	73368.6	59161.3	34.17	43.73	64441.7	52886.7	38059.7	42285.3	35966.8	55475.2		High	High	High	High	High	High	High	4.85e-05	3.13e-06	3.42	50.5
0	High	[K].LLIYAASSLQSGVPSR.[F]			0.001537	0.000769	2	4	1	27	A0A0C4DH72; A0A0C4DH73	A0A0C4DH72 [68-83]; A0A0C4DH73 [68-83]		0	1661.92	1.277	0.995743	21.23	53234.9	41671.5	16.47	20.06	53452.3	36678.1	43583.2	34048.8	25541.8	14796	Shared	High	High	High	High	High	High	High	4.85e-05	1.35e-06	4.12	65.78
0	High	[K].LLIYDASNLETGVPSR.[F]			0.000641	0.000769	1	1	1	21	P01593	P01593 [68-83]		0	1747.92	1.125	0.995743	16.6	40198.8	37952.5	11.99	15.45	35307.8	24523.7	45266.7	28768.4	23262.3	13883.7		High	High	High	High	High	High	High	4.85e-05	2.64e-07	3.85	69.28
0	High	[K].LLIYWASTR.[E]			0.020458	0.000769	1	1	1	3	P06312	P06312 [72-80]		0	1122.63	0.666	0.710812	72.3	5677.49	8527.32	133.43	23.29	4986.71	2665.86	52696.8	5161.62	6171.68			Peak Found	Peak Found	High	Peak Found	Peak Found	Not Found	High	4.85e-05	0.000169	3.2	69.37
0	High	[K].LLNDEDPVVVTK.[A]			0.006369	0.000769	1	1	1	6	P14923	P14923 [150-161]		0	1341.73	0.432	0.233861	83.7	13786.3	39170.7	87.72	30.89	12108.9	37005.4	12568	38702.7	17833.8	18319.3		Peak Found	High	Peak Found	High	Peak Found	High	High	4.85e-05	1.9e-05	3.23	48.85
0	High	[K].LLNQPNQWPLVK.[A]			0.008263	0.000769	1	1	1	3	P14923	P14923 [488-499]		0	1449.82	0.456	0.310781	102.06	8907.28	19542	93.56	58.43	7823.52	21805.6	5275.72	31791.7	11977.9	7427.06		Peak Found	High	Peak Found	High	Peak Found	Peak Found	High	4.85e-05	3.1e-05	2.09	65.68
0	High	[K].LLQDEFPGIPSPLDAAVECHR.[G]	1xCarbamidomethyl [C19]		1.47e-05	0.000769	1	1	1	28	P02790	P02790 [131-151]		0	2364.16	4.586	0.25138	112.45	154920	33783.7	78.95	102.41	136071	21448.4	272423	24146.8	57232.4	2314.81		High	High	High	High	High	Peak Found	High	4.85e-05	2.35e-10	3.57	81.62
0	High	[K].LNDLEDALQQAK.[E]			0.000724	0.000769	1	1	1	18	P04264	P04264 [444-455]		0	1357.7	0.457	0.376116	88.41	166042	363120	87.89	75.41	145840	283376	50912.2	259539	107447	398717		High	High	Peak Found	High	High	High	High	4.85e-05	3.32e-07	4.57	59.43
0	High	[K].LNDLEEALQQAK.[E]			0.000506	0.000769	1	1	1	27	P35908	P35908 [442-453]		0	1371.71	0.477	0.415055	87.19	71929.8	123126	82.68	78.89	32346.2	96796.7		88004	42408.7	153841		High	High	Not Found	High	High	High	High	4.85e-05	1.71e-07	4.73	63.05
0	High	[K].LNMGITDLQGLR.[L]	1xOxidation [M3]		0.012748	0.000769	2	2	1	6	P0C0L4; P0C0L5	P0C0L4 [326-337]; P0C0L5 [326-337]		0	1346.71	1.71	0.995743	44.02	64286.1	35394.3	32.07	44.25	81728.9	34151.1	64286.1	20721.5	21694.3	30259.7	Shared	Peak Found	High	Peak Found	Peak Found	Peak Found	High	High	4.85e-05	6.97e-05	3.56	57.26
0	High	[K].LNMGITDLQGLR.[L]			0.004062	0.000769	2	2	1	4	P0C0L4; P0C0L5	P0C0L4 [326-337]; P0C0L5 [326-337]		0	1330.71	2.99	0.469325	44.28	29203.2	9768.19	35.68	24.19	25650.1	12254.8	37924.6	6981.78	6116.45	2921.66	Shared	High	Peak Found	High	Peak Found	Peak Found	Peak Found	High	4.85e-05	8.22e-06	3.87	69.72
0	High	[K].LPECEAVCGKPK.[N]	2xCarbamidomethyl [C4; C8]		0.038871	0.000769	2	2	1	2	P00739; P00738	P00739 [84-95]; P00738 [142-153]		0	1387.67	1.607	0.995743	35	29381.7	18088.5	23.72	40.47	33877.8	20243.5	24186.8	10760.7	11087	14698.5	Shared	Peak Found	Peak Found	High	Peak Found	Peak Found	Peak Found	High	4.85e-05	0.000563	2.49	28.61
0	High	[K].LPPNVVEESAR.[A]			0.002302	0.000769	1	1	1	48	P01023	P01023 [935-945]		0	1210.64	2.658	0.654998	47.24	344960	117165	20.86	69.75	352022	180246	344960	70348.1	71814.3	151910		High	High	High	High	High	High	High	4.85e-05	2.86e-06	3.18	39.98
0	High	[K].LPQQANDYLNSFNWER.[Q]			0.021633	0.000769	1	1	1	1	P04114	P04114 [2118-2133]		0	1994.94	100	3.96e-16		7208.47		30.94		5068.89		9003.89					Peak Found	Not Found	High	Not Found	Not Found	Not Found	High	4.85e-05	0.000187	2.87	78.03
0	High	[K].LQDRGPDVLTATVSGK.[L]			0.010343	0.000769	1	1	1	21	Q14624	Q14624 [497-512]		1	1656.89	1.427	0.995743	25.44	120282	83222.4	24.85	10.63	105647	53318.8	126928	59482.9	54524.8	33651.1		High	High	High	High	High	High	High	4.85e-05	4.71e-05	3.3	47.07
0	High	[K].LQETSNWLLSQQQADGSFQDLSPVIHR.[S]			0.084738	0.00407	1	1	1	1	P0C0L5	P0C0L5 [1100-1126]		0	3097.53	100	3.96e-16		9069.9		51.46		5440.73		13280.2					Peak Found	Not Found	High	Not Found	Not Found	Not Found	High	0.000369	0.002432	3.02	81.26
0	High	[K].LQETSNWLLSQQQADGSFQDPCPVLDR.[S]	1xCarbamidomethyl [C22]		0.024186	0.000769	1	1	1	4	P0C0L4	P0C0L4 [1100-1126]		0	3132.47	2.083	0.89989	34.06	10286.5	5070.64	32.81	32.47	12877.7	5242.31	10286.5	2868.78	3926.38			High	Peak Found	High	Peak Found	Peak Found	Not Found	High	4.85e-05	0.000232	3.86	80.74
0	High	[K].LQHLENELTHDIITK.[F]			0.000331	0.000769	1	1	1	8	P01009	P01009 [284-298]		0	1803.96	2.654	0.628913	160.28	26414.8	9570.01	127.18	96.44	23200.8	1957.71	129105	2974.58	13488.5			Peak Found	Peak Found	High	Peak Found	Peak Found	Not Found	High	4.85e-05	7.73e-08	3.16	55.25
0	High	[K].LRTEGDGVYTLNNEK.[Q]			0.000331	0.000769	1	1	1	36	P00738	P00738 [117-131]		1	1708.85	1.718	0.99286	37.88	821949	478468	35.22	20.72	721942	335563	1031949	341984	358707	180164		High	High	High	High	High	High	High	4.85e-05	7.75e-08	4.59	38.76
0	High	[K].LSCSYSHWSAPAPQCK.[A]	2xCarbamidomethyl [C3; C15]		0.017566	0.000769	1	1	1	4	P04003	P04003 [466-481]		0	1878.83	2.283	0.835138	44.77	36697.8	16070.9	36.53	16.57	32232.7	16919.4	52094.3	11486.6	10740.1	5876.27		High	Peak Found	High	High	Peak Found	Peak Found	High	4.85e-05	0.000127	3.15	44.52
0	High	[K].LSINTHPSQKPLSITVR.[T]			0.001148	0.000769	1	1	1	12	P01024	P01024 [409-425]		0	1891.08	3.673	0.366467	124.16	95409	25854.7	112.32	76.79	83800.5	7494.56	319122	10057.5	29117.5			High	Peak Found	High	Peak Found	Peak Found	Not Found	High	4.85e-05	7.83e-07	3.04	49.22
0	High	[K].LSITGTYDLK.[S]			0.026628	0.000769	1	1	1	52	P01009	P01009 [315-324]		0	1110.6	0.912	0.99286	16.04	1342448	1476127	14.72	12.22	1419123	837081	1342448	1212507	904765	622948		High	High	High	High	High	High	High	4.85e-05	0.000275	3.06	55.87
0	High	[K].LSNNALSGLPQGVFGK.[L]			0.001965	0.000769	1	1	1	19	P22792	P22792 [200-215]		0	1601.87	1.075	0.995743	50.57	15572.4	14485.9	36.75	17.21	13677.7	7342.99	22548.2	10773.5	6620.56	6774.76		High	High	High	High	High	High	High	4.85e-05	2.14e-06	3.69	70.73
0	High	[K].LSPIYNLVPVK.[M]			0.033423	0.000769	1	1	1	16	P02748	P02748 [473-483]		0	1242.75	1.155	0.995743	28.55	68375.1	55570.3	23.66	14.03	60055.8	32622.3	76848.7	39718.7	31127.5	31125.3		High	High	High	High	High	High	High	4.85e-05	0.000424	2.44	70.37
0	High	[K].LSPLGEEMR.[D]			0.050942	0.001498	1	1	1	5	P02647	P02647 [165-173]		0	1031.52	0.78	0.880543	86.26	117823	63207.4	53.33	67.11	122023	81178.3	39126.4	45177.3	36680.5	83350.4		High	High	Peak Found	Peak Found	High	High	High	9.08e-05	0.000931	1.85	45.08
0	High	[K].LSPLGEEMR.[D]	1xOxidation [M8]		0.138281	0.00564	1	1	1	1	P02647	P02647 [165-173]		0	1047.51	1.039	0.995743	59.65	284407	199833	24.8	56.46	249803	204475	181858	125138	122484	214262		High	Peak Found	Peak Found	Peak Found	Peak Found	Peak Found	High	0.000907	0.006113	1.98	34.31
0	High	[K].LSSPAVITDK.[V]			0.041285	0.000769	1	1	1	11	P00747	P00747 [671-680]		0	1030.58	1.044	0.995743	34.79	96071.4	92055.1	15.64	31.91	96451.7	66191.7	80028.8	44271.8	56423.5	56250.1		High	High	Peak Found	High	High	High	High	4.85e-05	0.000631	1.65	37.74
0	High	[K].LSSVTAADTAVYYCAR.[-]	1xCarbamidomethyl [C14]		0.000144	0.000769	1	9	1	44	P06331	P06331 [108-123]		0	1747.83	1.259	0.995743	35.21	143867	92376.7	24.84	33.23	133605	63878.4	143867	66026	45154.2	65154.1		High	High	High	High	High	High	High	4.85e-05	1.65e-08	4.54	55.78
0	High	[K].LSSWVLLMK.[Y]			0.111125	0.004581	1	1	1	6	P01009	P01009 [259-267]		0	1076.62	100	3.96e-16		134324		14.44		106492		148817					High	Not Found	High	Not Found	High	Not Found	High	0.000689	0.004035	2.36	76.53
0	High	[K].LSSWVLLMK.[Y]	1xOxidation [M8]		0.054082	0.001498	1	1	1	27	P01009	P01009 [259-267]		0	1092.61	1.489	0.995743	25.97	163539	133197	19	17.81	184079	100530	163539	98872.1	81640.8	45841.2		High	High	High	High	High	High	High	9.08e-05	0.001049	2.89	65.45
0	High	[K].LSYTCEGGFR.[I]	1xCarbamidomethyl [C5]		0.004958	0.000769	1	1	1	11	P08603	P08603 [897-906]		0	1189.53	1.237	0.995743	2.91	145102	117899	14.44	15.57	127447	77392.8	146883	63644.7	72769.1	55138.9		High	High	High	Peak Found	High	Peak Found	High	4.85e-05	1.19e-05	2.89	45.67
0	High	[K].LVAASQAALG.[L]			0.048219	0.001498	1	1	1	26	P02768	P02768 [599-608]		0	900.515	0.831	0.957623	26.34	762431	828745	11.93	30.01	692160	525304	626953	539084	507964	600519		High	High	High	High	High	High	High	9.08e-05	0.000844	3.04	42.08
0	High	[K].LVAASQAALGL.[-]			0.006567	0.000769	1	1	1	1018	P02768	P02768 [599-609]		0	1013.6	0.688	0.783454	50.87	16343500	15612917	38.48	44.44	14354969	14151996	8934505	11159282	8482987	13970320		High	High	High	High	High	High	High	4.85e-05	2.01e-05	3.54	64.68
0	High	[K].LVDKFLEDVK.[K]			0.024432	0.000769	1	1	1	9	P01009	P01009 [150-159]		1	1205.68	1.262	0.995743	76.54	75749.3	60019.9	37.79	71.21	66532.8	25246.5	81582.5	42899	44467.5	4242.75		High	High	High	Peak Found	Peak Found	Peak Found	High	4.85e-05	0.000236	2.11	54.27
0	High	[K].LVDKFLEDVKK.[L]			0.01163	0.000769	1	1	1	8	P01009	P01009 [150-160]		2	1333.77	4.884	0.201647	140.28	268992	115816	121.28	95.66	236263	20968.3	1126612	82779.2	141380	2773.52		Peak Found	Peak Found	High	Peak Found	Peak Found	Peak Found	High	4.85e-05	5.87e-05	2.3	47.12
0	High	[K].LVNEVTEFAK.[T]			0.017389	0.000769	1	1	1	86	P02768	P02768 [66-75]		0	1149.62	0.95	0.99286	12.01	37165544	36877670	7.13	11.37	33403425	25606489	33199105	26358195	21426782	20245687		High	High	High	High	High	High	High	4.85e-05	0.000125	2.97	50.83
0	High	[K].LVNEVTEFAKTCVADESAENCDK.[S]	2xCarbamidomethyl [C12; C21]		4.81e-05	0.000769	1	1	1	11	P02768	P02768 [66-88]		1	2629.18	1.446	0.995743	45.34	31245.7	21607.2	44.92	57.27	29390.2	8569.41	31245.7	19156.6	13243.7	3080.51		High	High	High	High	High	Peak Found	High	4.85e-05	2.12e-09	5.11	65.87
0	High	[K].LYDYCDVPQCAAPSFDCGKPQVEPK.[K]	3xCarbamidomethyl [C5; C10; C17]		0.003019	0.000769	1	1	1	6	P00747	P00747 [551-575]		0	2944.3	1.726	0.99286	30.25	22936.5	11839.5	28.14	22.6	25537.6	11208.1	22936.5	8462.26	10323.9	5336.31		High	High	High	Peak Found	High	Peak Found	High	4.85e-05	4.72e-06	2.39	61.35
0	High	[K].LYHSEAFTVNFGDTEEAK.[K]			0.128825	0.00564	1	1	1	2	P01009	P01009 [161-178]		0	2057.95	1.357	0.995743	78.22	12059.6	9697.53	60.48	68.94	10592.3	5494.87	25528.8	6931.28	11527.5	1870		High	Peak Found	High	Peak Found	Peak Found	Peak Found	High	0.000876	0.005344	2.56	61.05
0	High	[K].LYHSEAFTVNFGDTEEAKK.[Q]			1.96e-05	0.000769	1	1	1	16	P01009	P01009 [161-179]		1	2186.04	1.049	0.989025	130.8	49059	48935.3	136.78	74.32	43090	6056.28	345632	34976.4	43593.9	3917.36		High	Peak Found	High	High	High	Peak Found	High	4.85e-05	4.02e-10	2.92	55.26
0	High	[K].MADEAGSEADHEGTHSTK.[R]			0.005326	0.000769	1	1	1	5	P02671	P02671 [603-620]		0	1872.77	3.021	0.47619	46.83	16050.9	5928.28	34.85	47	14098	8862.09	24934.2	2999.43		3916.68		High	High	High	Peak Found	Not Found	Peak Found	High	4.85e-05	1.37e-05	2.41	17.66
0	High	[K].MADEAGSEADHEGTHSTK.[R]	1xOxidation [M1]		0.000408	0.000769	1	1	1	26	P02671	P02671 [603-620]		0	1888.76	1.523	0.995743	33.23	122043	80146.1	15.05	26.81	107194	77349.2	149399	40809.7	49124	46450.9		High	High	High	High	High	High	High	4.85e-05	1.14e-07	2.65	13.47
0	High	[K].MADEAGSEADHEGTHSTKR.[G]	1xOxidation [M1]		0.004735	0.000769	1	1	1	18	P02671	P02671 [603-621]		1	2044.86	1.806	0.99286	88.59	69134	51471.5	49.5	64.38	60722.4	25772.2	108114	42796.6	31548.5	5070.46		High	Peak Found	High	High	High	Peak Found	High	4.85e-05	1.09e-05	2.56	13.05
0	High	[K].MCPQLQQYEMHGPEGLR.[V]	1xCarbamidomethyl [C2]; 2xOxidation [M1; M10]		5.49e-05	0.000769	1	1	1	21	P01023	P01023 [688-704]		0	2105.92	2.185	0.92394	40.04	126168	58229.8	41.33	30.28	110817	64539.3	208088	41619.6	48487.6	20050.8		High	High	High	High	High	High	High	4.85e-05	2.73e-09	2.19	49.4
0	High	[K].MCPQLQQYEMHGPEGLR.[V]	1xCarbamidomethyl [C2]; 1xOxidation [M1]		0.000778	0.000769	1	1	1	9	P01023	P01023 [688-704]		0	2089.93	3.405	0.419741	30.95	63512.2	18653	26.9	34.7	46015.1		76996.5	10378.1	14687.3			High	Not Found	High	Peak Found	Peak Found	Not Found	High	4.85e-05	3.8e-07	2.87	54.96
0	High	[K].MCPQLQQYEMHGPEGLR.[V]	1xCarbamidomethyl [C2]		0.01175	0.000769	1	1	1	4	P01023	P01023 [688-704]		0	2073.93	3.786	0.36483	114.25	74220.2	19602.1	88.52	65.23	65189.8	11731.1	169131	14010.5	15855.8	2177.46		High	Peak Found	High	Peak Found	High	Peak Found	High	4.85e-05	5.99e-05	1.47	58.36
0	High	[K].MGLAFESTK.[S]	1xOxidation [M1]		0.080301	0.00407	1	1	1	6	P04114	P04114 [306-314]		0	999.482	1.422	0.995743	26.29	24819	16925.1	17.6	23.16	23594.6	13016.5	24819	9498.83	10374	9925.44		High	High	High	Peak Found	Peak Found	Peak Found	High	0.00029	0.002187	2.14	37.59
0	High	[K].MIGFPSSAGSVSPR.[S]	1xOxidation [M1]		0.008477	0.000769	1	1	1	4	P13646	P13646 [416-429]		0	1408.69	100	3.96e-16		29423.6					20272.4						Not Found	High	Not Found	Not Found	Not Found	Not Found	High	4.85e-05	3.25e-05	3.74	50.18
0	High	[K].MKPVPDLVPGNFK.[S]			0.04451	0.000769	1	1	1	11	P02671	P02671 [226-238]		0	1441.79	3.131	0.482596	47.08	168608	42462.2	54.05	43.17	148094	33998.2	175156	39987.5	26026.4	10125.8		High	Peak Found	High	Peak Found	Peak Found	Peak Found	High	4.85e-05	0.000724	2.38	58.83
0	High	[K].MKPVPDLVPGNFK.[S]	1xOxidation [M1]		0.008966	0.000769	1	1	1	26	P02671	P02671 [226-238]		0	1457.78	1.882	0.969931	39.57	218828	97452.1	30.93	14.45	204134	85193.6	218828	69003.7	75674.2	45576.3		High	High	High	Peak Found	High	High	High	4.85e-05	3.59e-05	2.83	53.05
0	High	[K].MLEEIMKYEASILTHDSSIR.[Y]	2xOxidation [M1; M6]		0.009292	0.000769	1	1	1	2	P02679	P02679 [115-134]		1	2398.16	100	3.96e-16		9142.74						9142.74					Not Found	Not Found	High	Not Found	Not Found	Not Found	High	4.85e-05	3.86e-05	3.09	69.92
0	High	[K].MNTVIAALSR.[D]	1xOxidation [M1]		0.006467	0.000769	1	1	1	11	P08185	P08185 [273-282]		0	1091.59	1.015	0.99286	17.31	14642	14432.3	2.06	30.79	12659.8	10344.2	14642	10315.4	7921.39	10491.5		High	High	High	High	High	High	High	4.85e-05	1.97e-05	2.67	48.92
0	High	[K].MRPSTDTITVMVENSHGLR.[V]	1xOxidation [M1]		0.106424	0.004581	2	2	1	1	P0C0L4; P0C0L5	P0C0L4 [167-185]; P0C0L5 [167-185]		0	2160.05	100	3.96e-16		9824.68						9824.68				Shared	Not Found	Not Found	High	Not Found	Not Found	Not Found	High	0.000619	0.003727	2.41	57.15
0	High	[K].MSAVEGICTSESPVIDHQGTK.[S]	1xCarbamidomethyl [C8]; 1xOxidation [M1]		0.05856	0.002242	1	1	1	1	P01031	P01031 [859-879]		0	2262.04	1.748	0.99286	54.12	8252.28	4721.63	48.9	20.27	7248.22	3370.05	13511.2	2682.56	3471.13	2208.2		Peak Found	Peak Found	High	Peak Found	Peak Found	Peak Found	High	0.000135	0.001214	2.57	45.89
0	High	[K].MSAVEGICTSESPVIDHQGTK.[S]	1xCarbamidomethyl [C8]		0.140245	0.00564	1	1	1	1	P01031	P01031 [859-879]		0	2246.04	100	3.96e-16		7988.8		28.47		7016.8	4475.11	11272.5					Peak Found	Peak Found	High	Not Found	Not Found	Not Found	High	0.000907	0.006296	2.62	50.39
0	High	[K].MTSNFPVDLSDYPK.[S]	1xOxidation [M1]		0.001468	0.000769	1	1	1	13	P04114	P04114 [1189-1202]		0	1629.75	1.469	0.995743	34.2	24603	16121.1	26.8	26.25	25599.5	11511	24603	11522.5	7074.57	9278.56		High	High	High	High	High	High	High	4.85e-05	1.23e-06	3.52	65.65
0	High	[K].MTVTDQVNCPK.[L]	1xCarbamidomethyl [C9]; 1xOxidation [M1]		0.014627	0.000769	1	1	1	8	P05090	P05090 [177-187]		0	1308.59	0.886	0.900055	31.2	35733	37872.6	13.43	30.25	31385.3	29295	32831.3	27069.3	22701.1	28632		High	High	High	High	Peak Found	High	High	4.85e-05	9.03e-05	3.02	26.78
0	High	[K].MTVTDQVNCPK.[L]	1xCarbamidomethyl [C9]		0.039859	0.000769	1	1	1	4	P05090	P05090 [177-187]		0	1292.6	0.921	0.961829	17.32	24119	23126.9	10.3	12.94	21184.4	16869	20220.7	15691.4	14175.2	13047.5		Peak Found	High	High	High	Peak Found	High	High	4.85e-05	0.000588	3	34.53
0	High	[K].MVSGFIPLKPTVK.[M]			0.003919	0.000769	1	2	1	15	P01023	P01023 [1385-1397]		0	1416.83	2.763	0.611091	58.15	168827	61108.1	47.57	23.56	148285	56228.7	235129	43676.8	47794.1	22729.5		High	High	High	High	High	Peak Found	High	4.85e-05	7.69e-06	3.17	57.39
0	High	[K].MVSGFIPLKPTVK.[M]	1xOxidation [M1]		0.006737	0.000769	1	2	1	43	P01023	P01023 [1385-1397]		0	1432.82	1.753	0.99286	28.05	147709	84260.6	26.74	9.34	129737	69463.9	175652	56560.7	51646	44384.6		High	High	High	High	High	High	High	4.85e-05	2.11e-05	3.46	52.53
0	High	[K].MYLGYEYVTAIR.[N]	1xOxidation [M1]		0.000452	0.000769	1	1	1	51	P02787	P02787 [332-343]		0	1494.73	0.864	0.969931	32.82	695090	833336	11.94	30.42	517512	478907	748053	619149	510778	219727		High	High	High	High	High	High	High	4.85e-05	1.39e-07	4.14	68.45
0	High	[K].MYLGYEYVTAIR.[N]			0.000464	0.000769	1	1	1	26	P02787	P02787 [332-343]		0	1478.73	0.971	0.99286	107.56	75867.4	97337.3	43.35	73.72	66070.2	52271.5	151193	69571.5	95397.7	9941.62		High	High	High	High	High	High	High	4.85e-05	1.45e-07	4.32	74.36
0	High	[K].MYYSAVDPTKDIFTGLIGPMK.[I]	2xOxidation [M1; M20]		4.86e-05	0.000769	1	1	1	10	P00450	P00450 [538-558]		1	2379.16	2.057	0.928168	37.59	25231	11549.6	58.89	15.82	22161.2	4450.58	27991.7	7378.07	7920.58			High	Peak Found	High	Peak Found	High	Not Found	High	4.85e-05	2.17e-09	4.44	80.06
0	High	[K].NEDSLVFVQTDK.[S]			0.000657	0.000769	1	1	1	35	P01023	P01023 [124-135]		0	1394.68	1.966	0.957623	57.2	543956	199683	29.86	40.66	477772	227313	614323	119962	122392	163649		High	High	High	High	High	High	High	4.85e-05	2.78e-07	4.74	53.4
0	High	[K].NFPSPVDAAFR.[Q]			0.006982	0.000769	1	1	1	30	P02790	P02790 [92-102]		0	1220.61	1.064	0.995743	17.69	711496	668767	29.93	20.95	957834	490210	636699	477999	386745	428294		High	High	High	High	High	High	High	4.85e-05	2.27e-05	1.58	63.41
0	High	[K].NHEEEMKDLR.[N]	1xOxidation [M6]		0.074603	0.003562	1	1	1	30	P13645	P13645 [286-295]		1	1316.59	0.733	0.855782	59.76	418054	656023	60.93	60.87	367189	685102	342716	969632	402097	191473		High	High	High	High	High	High	High	0.000253	0.001909	2.11	11.02
0	High	[K].NHEEEMKDLR.[N]			0.012491	0.000769	1	1	1	40	P13645	P13645 [286-295]		1	1300.6	0.456	0.373917	83.5	435890	956731	29.16	81.86	324538	440211	435890	1068958	586410	51034.2		High	High	High	High	High	High	High	4.85e-05	6.69e-05	2.45	22.59
0	High	[K].NHEEEMNALR.[G]			0.014852	0.000769	2	2	1	15	P02533; Q04695	P02533 [252-261]; Q04695 [221-230]		0	1242.55	0.533	0.343374	85.83	38718.8	80056.9	95.81	41.05	26907.8	112333	38718.8	92009.4	49069.4	26863.6	Shared	High	High	High	High	High	High	High	4.85e-05	9.3e-05	2.7	27.22
0	High	[K].NHEEEMNALR.[G]	1xOxidation [M6]		0.045183	0.000769	2	2	1	7	P02533; Q04695	P02533 [252-261]; Q04695 [221-230]		0	1258.55	0.635	0.609047	94.75	11469	18068.5	115.52		10073.6	44301.3	6997.35			8450.27	Shared	High	High	Peak Found	Not Found	Not Found	Peak Found	High	4.85e-05	0.000747	3.02	16.49
0	High	[K].NILTSNNIDVK.[K]			0.064025	0.003562	1	1	1	10	P05090	P05090 [165-175]		0	1230.67	1.416	0.999462	52.49	49359.3	34851.5	69.22	48.97	43353.7	91655	39839	20825.2	21361.6	32443.3		High	High	High	High	High	High	High	0.000215	0.001434	2.77	50.23
0	High	[K].NIQSLEVIGK.[G]			0.144927	0.006182	1	1	1	5	P02775	P02775 [76-85]		0	1100.63	1.241	0.995743	111.96	38361.7	30901.7	23.47	112.22	23058.1	26430.6	42298.2	99465.8	7785.18	14452		Peak Found	High	High	High	Peak Found	Peak Found	High	0.001004	0.006725	2.05	52.27
0	High	[K].NKLNDLEDALQQAK.[E]			0.000252	0.000769	1	1	1	30	P04264	P04264 [442-455]		1	1599.83	0.469	0.396474	33.62	94381.8	206351	13.65	75.25	82898.2	79772.7	90329.8	176445	126479	10660.5		High	High	High	High	High	Peak Found	High	4.85e-05	4.68e-08	4.96	63.98
0	High	[K].NLDENYCR.[N]	1xCarbamidomethyl [C7]		0.110594	0.004581	1	1	1	11	P00747	P00747 [318-325]		0	1083.45	1.463	0.995743	36.3	69339.8	41222.5	12.37	39.11	65948.7	40368.9	69339.8	28621.3	25266.5	35619.3		High	High	High	High	High	High	High	0.000689	0.003993	2.4	28.25
0	High	[K].NLNEKDYELLCLDGTR.[K]	1xCarbamidomethyl [C11]		0.000743	0.000769	1	1	1	27	P02787	P02787 [572-587]		1	1952.94	1.839	0.984718	99.32	480252	261208	60.11	79.7	421820	109234	684535	186698	255016	17791		High	High	High	High	High	Peak Found	High	4.85e-05	3.47e-07	3.96	63.95
0	High	[K].NMQDMVEDYR.[N]	1xOxidation [M]		0.019644	0.000769	1	1	2	83	P04264	P04264 [258-267]		0	1316.53	0.457	0.376021	110.6	186890	409116	124.53	37.45	164151	901776	116158	277364	250760	340380		High	High	High	High	High	High	High	4.85e-05	0.000157	3.14	44.45
0	High	[K].NMQDMVEDYR.[N]			0.015949	0.000769	1	1	1	37	P04264	P04264 [258-267]		0	1300.53	0.387	0.267266	12.64	181013	467513	115.82	3.72	158989	845061	166792	334154	300928	213558		High	High	High	High	High	High	High	4.85e-05	0.000105	3.34	55.01
0	High	[K].NMQDMVEDYR.[N]	2xOxidation [M2; M5]		0.070672	0.003562	1	1	1	21	P04264	P04264 [258-267]		0	1332.52	0.667	0.58746	97.32	54752.8	82067.3	121.94	55.44	48091	256089	36919	58657.3	47042.6	89526		High	High	High	High	High	High	High	0.000215	0.001727	2.68	31.4
0	High	[K].NNEGTYYSPNYNPQSR.[S]			0.000161	0.000769	1	1	1	29	P00450	P00450 [485-500]		0	1903.82	1.483	0.995743	40.97	69002.7	40624	19.78	43.22	74372.6	39259.4	69002.7	29035.8	23548.1	36894.2		High	High	High	High	High	High	High	4.85e-05	2.02e-08	3.97	42.72
0	High	[K].NNKDSHSLTTNIMEILR.[G]	1xOxidation [M13]		0.000299	0.000769	1	1	1	3	P02671	P02671 [98-114]		1	2002	100	3.96e-16		15506.7		95.46		5999.29		35204.5					Peak Found	Not Found	High	Not Found	Not Found	Not Found	High	4.85e-05	6.39e-08	3.64	61.1
0	High	[K].NPNGYSFSIPVK.[V]			0.07315	0.003562	1	1	1	3	P04114	P04114 [3713-3724]		0	1322.67	1.551	0.995743	41.32	12543.1	7792.01	33.67	36.68	15026.5	5884.13	12543.1	4270.99		4751.92		High	Peak Found	High	Peak Found	Not Found	Peak Found	High	0.000253	0.001847	3.02	60.51
0	High	[K].NQVSLTCLVK.[G]	1xCarbamidomethyl [C7]		0.017213	0.000769	4	5	1	79	P01861; P01859; P0DOX5; P01860	P01861 [241-250]; P01859 [240-249]; P0DOX5 [363-372]; P01860 [291-300]		0	1161.63	1.212	0.995743	25.61	4779022	3759142	9.88	19.1	4212071	2764556	4779022	2366255	2304096	2236853	Shared	High	High	High	High	High	High	High	4.85e-05	0.000122	3.11	54.47
0	High	[K].NSEEFAAAMSR.[Y]	1xOxidation [M9]		0.019744	0.000769	1	1	1	7	P04114	P04114 [118-128]		0	1228.53	1.363	0.995743	60.68	23335	12140.3	24.92	30.46	22606.9	10668.1	23335	8677.26	6965.15	8996.78		High	High	High	Peak Found	Peak Found	Peak Found	High	4.85e-05	0.000158	4.02	29.49
0	High	[K].NSKFEDCCQEK.[T]	2xCarbamidomethyl [C7; C8]		0.003227	0.000769	1	1	1	37	P02774	P02774 [293-303]		1	1444.58	1.188	0.995743	18.22	175972	148109	5.81	17.9	168190	118249	175972	130648	78852	69267.4		High	High	High	High	High	High	High	4.85e-05	5.37e-06	3.17	18.39
0	High	[K].NSLFEYQK.[N]			0.081489	0.00407	1	1	1	23	P02671	P02671 [90-97]		0	1028.51	1.895	0.969931	50.89	466583	183255	29.82	24.66	409814	184450	488114	116718	112323	120434		High	High	High	High	High	High	High	0.00029	0.002248	2.3	45.68
0	High	[K].NSLYLQMNSLR.[AT]	1xOxidation [M7]		0.00852	0.000769	3	9	1	26	P01782; P01780; A0A0B4J1V1	P01782 [96-106]; P01780 [96-106]; A0A0B4J1V1 [96-106]		0	1354.68	1.478	0.995743	37.25	147359	97240.1	14.11	33.37	129429	81142.9	155302	56966.1	59601.5	69915.7	Shared	High	High	High	High	High	High	High	4.85e-05	3.29e-05	3.49	47.79
0	High	[K].NSLYLQMNSLR.[AT]			0.008785	0.000769	3	9	1	11	P01782; P01780; A0A0B4J1V1	P01782 [96-106]; P01780 [96-106]; A0A0B4J1V1 [96-106]		0	1338.68	1.822	0.99286	45	87324.6	47934.1	37.95	12.61	76699.7	34764.7	113829	30057	33205.3	22417.8	Shared	High	High	High	High	High	High	High	4.85e-05	3.47e-05	3.48	62.55
0	High	[K].NTLYLQMNSLR.[A]			0.007423	0.000769	2	7	1	22	P01768; A0A0C4DH42	P01768 [96-106]; A0A0C4DH42 [95-105]		0	1352.7	1.568	0.995743	31.48	140614	78647.8	21.74	24.67	131391	66909.6	140614	44276.8	48205.7	47522.6	Shared	High	High	High	High	High	High	High	4.85e-05	2.53e-05	3.71	62.83
0	High	[K].NTLYLQMSSLR.[A]	1xOxidation [M7]		0.099957	0.004581	1	1	1	3	A0A0J9YX35	A0A0J9YX35 [96-106]		0	1341.68	1.336	0.995743	43.28	21695.2	16235.1	18.02	42.74	25448.8	14670.2	21695.2	8982.15	9950.98	13127.5		High	High	Peak Found	Peak Found	Peak Found	High	High	0.00059	0.003307	2.19	49.14
0	High	[K].NTMILEICTR.[Y]	1xCarbamidomethyl [C8]; 1xOxidation [M3]		0.013901	0.000769	1	1	1	12	P01024	P01024 [1382-1391]		0	1266.62	1.521	0.995743	24	200821	123343	24.97	17.32	176387	90595.7	217989	72113	75600.7	67021.2		High	High	High	High	High	High	High	4.85e-05	8.18e-05	3.61	50.25
0	High	[K].NVPLPVIAELPPK.[V]			0.028152	0.000769	1	2	1	40	P01871	P01871 [100-112]		0	1386.84	1.686	0.99286	51.66	217692	129129	36.86	52.11	191205	77242.9	246706	92294.8	38435.5	92685.3		High	High	High	High	Peak Found	High	High	4.85e-05	0.000307	1.8	72
0	High	[K].NVQDAIADAEQR.[G]			0.00098	0.000769	1	1	1	23	P35908	P35908 [419-430]		0	1329.64	0.359	0.231803	97.1	146928	617824	99.12	30.68	129051	484906	133938	441588	228824	332042		High	High	High	High	High	High	High	4.85e-05	5.85e-07	4.31	48.91
0	High	[K].NVVFVIDK.[S]			0.117693	0.005184	1	1	1	8	Q14624	Q14624 [274-281]		0	933.54	1.195	0.995743	19.15	61794.2	52934.3	23.65	8.65	54275.7	37952.2	85441.9	32948.7	32445.1	25432.1		High	High	High	Peak Found	High	Peak Found	High	0.000792	0.004513	2.01	52.55
0	High	[K].NYCGLPGEYWLGNDK.[I]	1xCarbamidomethyl [C3]		0.001215	0.000769	1	1	1	23	P02675	P02675 [314-328]		0	1785.79	3.456	0.437621	37.85	73766.1	19459	27.16	21.42	64790.9	33140.1	84429.6	11383	11927	11423.8		High	High	High	High	High	High	High	4.85e-05	8.69e-07	3.81	73.06
0	High	[K].NYLAWYQQKPGQPPK.[L]			0.007892	0.000769	1	1	1	5	P06312	P06312 [57-71]		0	1817.93	2.914	0.573705	102.86	51522.9	24261.1	54.33	66.44	45254.1	14916	75325.3	17340.5	15842.8	1986.7		High	Peak Found	High	Peak Found	Peak Found	Peak Found	High	4.85e-05	2.86e-05	2.89	54.34
0	High	[K].QCANLQNAIADAEQR.[G]	1xCarbamidomethyl [C2]		0.004983	0.000769	1	1	1	4	P13647	P13647 [406-420]		0	1701.8	0.414	0.272372	50.62	3179.37	7717.65	97.54	22.13	2792.53	10024.9	2803.65	5516.17	4155.54	4823.4		Peak Found	High	Peak Found	Peak Found	Peak Found	High	High	4.85e-05	1.21e-05	3.39	58.79
0	High	[K].QCSKEDGGGWWYNR.[C]	1xCarbamidomethyl [C2]		0.004253	0.000769	1	1	1	3	P02675	P02675 [423-436]		1	1742.73	4.194	0.232816	76.01	28967	6907.09	86.9	55.92	12432.1		59281.3	3249.43	6432.01			Peak Found	Not Found	High	Peak Found	Peak Found	Not Found	High	4.85e-05	8.98e-06	2.82	48.84
0	High	[K].QELSEAEQATR.[T]			0.007892	0.000769	1	1	1	15	P01024	P01024 [429-439]		0	1261.6	2.187	0.929298	71.66	110678	39105.2	22.44	64.28	99772.5	50728.5	110678	27950.3	20631.7	47011		High	High	High	High	High	High	High	4.85e-05	2.85e-05	3.22	29.46
0	High	[K].QEPERNECFLQHK.[D]	1xCarbamidomethyl [C8]		0.009829	0.000769	1	1	1	36	P02768	P02768 [118-130]		1	1714.8	3.7	0.358308	56.69	2507168	555215	54.65	73.55	2202119	501395	2657835	396838	672407	91976.8		High	High	High	High	High	High	High	4.85e-05	4.26e-05	2.59	29.77
0	High	[K].QEPERNECFLQHKDDNPNLPR.[L]	1xCarbamidomethyl [C8]		0.000328	0.000769	1	1	1	57	P02768	P02768 [118-138]		2	2636.23	4.171	0.272372	144.8	2916203	847536	136.67	100.84	2561386	130609	18190757	605774	1193308	21254.6		High	High	High	High	High	High	High	4.85e-05	7.55e-08	3.78	40.8
0	High	[K].QFSFPLSSEPFQGSYK.[V]			1.41e-05	0.000769	1	1	1	32	P01023	P01023 [189-204]		0	1848.88	2.491	0.719517	50.54	231881	100343	32.88	52.75	203668	113511	321647	71719.9	79142.6	17484		High	High	High	High	High	High	High	4.85e-05	2.18e-10	3.75	78.67
0	High	[K].QFTSSTSYNR.[G]			0.014479	0.000769	1	1	1	17	P02671	P02671 [582-591]		0	1190.54	1.646	0.99286	53.37	278198	145694	17.97	46.73	254704	140939	278198	88816.2	89300.1	132348		High	High	High	High	High	High	High	4.85e-05	8.79e-05	2.14	27.87
0	High	[K].QFTSSTSYNRGDSTFESK.[S]			0.024309	0.000769	1	1	1	14	P02671	P02671 [582-599]		1	2041.91	1.646	0.99286	34	268744	168784	39.24	43.85	236045	100496	341540	120638	127176	36528.7		High	High	High	High	High	Peak Found	High	4.85e-05	0.000233	2.17	39.33
0	High	[K].QGFGNVATNTDGK.[N]			0.001829	0.000769	1	1	1	27	P02675	P02675 [301-313]		0	1308.62	3.567	0.376116	80.94	328087	72363.8	29.02	81.26	341124	145876	328087	42430.6	44354	112162		High	High	High	High	High	High	High	4.85e-05	1.87e-06	3.48	33.15
0	High	[K].QINDYVEK.[G]			0.110594	0.004581	1	1	1	30	P01009	P01009 [180-187]		0	1008.5	1.014	0.995743	30.75	1855731	1553722	15.79	26.9	1746717	1278571	1453183	1110518	878835	1080374		High	High	High	High	High	High	High	0.000689	0.004005	1.78	31.21
0	High	[K].QISNLQQSISDAEQR.[G]			4.36e-05	0.000769	1	1	1	67	P04264	P04264 [418-432]		0	1716.85	0.334	0.201647	39.83	449586	1346985	107.26	14.42	394884	1627703	355503	1221413	825610	626244		High	High	High	High	High	High	High	4.85e-05	1.78e-09	4.19	55.38
0	High	[K].QISNLQQSISDAEQRGENALK.[D]			2.84e-05	0.000769	1	1	1	17	P04264	P04264 [418-438]		1	2329.17	0.209	0.043644	49	32414.1	155204	55.18	1.56	21400	22332.8	67295.7	109713	96185.4			High	High	High	High	High	Not Found	High	4.85e-05	7.98e-10	3.15	73.96
0	High	[K].QKPDGVFQEDAPVIHQEMIGGLR.[N]			0.013077	0.000769	1	1	1	7	P01024	P01024 [1112-1134]		0	2564.29	100	3.96e-16		71320.5						71320.5					Not Found	Not Found	High	Not Found	Not Found	Not Found	High	4.85e-05	7.32e-05	2.32	66.67
0	High	[K].QKPDGVFQEDAPVIHQEMIGGLR.[N]	1xOxidation [M18]		0.006771	0.000769	1	1	1	6	P01024	P01024 [1112-1134]		0	2580.29	0.695	0.606393	107.56	28720.2	41306.3	109.85	68.72	71166.5	7014		17366.1	43042.1			High	Peak Found	High	Peak Found	Peak Found	Not Found	High	4.85e-05	2.14e-05	2.92	59.78
0	High	[K].QLEQLQGER.[G]			0.087255	0.00407	1	1	1	1	Q8N1N4	Q8N1N4 [172-180]		0	1100.57	0.226	0.026764	35.29	5052.98	24877	109.59	14.42	4438.18	20386.5	4544.46	19150	12316.4	11634.4		Peak Found	High	Peak Found	Peak Found	Peak Found	Peak Found	High	0.000405	0.00256	1.96	30.6
0	High	[K].QLGAGSIEECAAK.[C]	1xCarbamidomethyl [C10]		0.014928	0.000769	1	1	1	3	P00747	P00747 [40-52]		0	1333.64	0.822	0.835138	54.25	32631.6	28102.2	39.3	48.37	34933.6	22482.7	16907	14705	17224.7	24115.7		High	Peak Found	Peak Found	Peak Found	Peak Found	High	High	4.85e-05	9.35e-05	2.93	40.35
0	High	[K].QLGAGSIEECAAKCEEDEEFTCR.[A]	3xCarbamidomethyl [C10; C14; C22]		0.000347	0.000769	1	1	1	2	P00747	P00747 [40-62]		1	2689.12	1.1	0.99286	78.87	40239.9	28880.8	56.98	80.41	35343.9	11356.2	61274.9	10825.3	33755.2			Peak Found	Peak Found	High	Peak Found	Peak Found	Not Found	High	4.85e-05	8.44e-08	4.42	62.36
0	High	[K].QNASLQAAITDAEQR.[G]			0.004663	0.000769	1	1	1	1	Q8N1N4	Q8N1N4 [349-363]		0	1615.8														No Quan Values	Not Found	High	Not Found	Not Found	Not Found	Not Found	High	4.85e-05	1.06e-05	2.55
0	High	[K].QNCELFEQLGEYK.[F]	1xCarbamidomethyl [C3]		0.000227	0.000769	1	1	1	134	P02768	P02768 [414-426]		0	1657.75	1.182	0.995743	4.56	9093210	7691376	8.53	1.44	7741420	7112098	9093210	5514685	4714286	3513867		High	High	High	High	High	High	High	4.85e-05	3.83e-08	4.06	69.69
0	High	[K].QNCELFEQLGEYKFQNALLVR.[Y]	1xCarbamidomethyl [C3]		2.23e-05	0.000769	1	1	1	18	P02768	P02768 [414-434]		1	2599.3	1.12	0.995743	111.68	22226.4	38511.8	85.65	81.29	19522.1	14442.5	84955.6	27526.2	46486.9	4253.22		High	High	High	High	High	Peak Found	High	4.85e-05	5.07e-10	4.15	88.01
0	High	[K].QPFVQGLALYTPVVLPR.[S]			0.000107	0.000769	1	1	1	25	P01019	P01019 [221-237]		0	1898.09	0.957	0.957623	51.34	45315.2	47363.6	17.62	43.38	41679.6	23190.7	45315.2	33853	35704.6	10389.6		High	High	High	High	High	Peak Found	High	4.85e-05	9.41e-09	3.16	88.8
0	High	[K].QQNAQGGFSSTQDTVVALHALSK.[Y]			4.47e-06	0.000769	1	1	1	34	P01023	P01023 [1241-1263]		0	2387.2	2.371	0.783454	64.45	393744	166075	49.27	32.96	345837	129938	564916	118701	129944	49558.9		High	High	High	High	High	High	High	4.85e-05	2.55e-11	3.68	63.1
0	High	[K].QSGLYFIKPLK.[A]			0.049192	0.001498	1	1	1	9	P02679	P02679 [189-199]		0	1293.76	3.183	0.475613	65.59	356722	114943	66.31	56.95	313319	66778	527707	82155	73902.1	14241.2		High	Peak Found	High	Peak Found	Peak Found	Peak Found	High	9.08e-05	0.000876	1.52	58.63
0	High	[K].QSLEASLAETEGR.[Y]			0.000331	0.000769	1	1	1	34	P13645	P13645 [387-399]		0	1390.68	0.368	0.233861	87.22	394507	1582867	82.91	24.85	346507	981607	364732	1138002	606843	740273		High	High	High	High	High	High	High	4.85e-05	7.71e-08	3.89	51.95
0	High	[K].QSNNKYAASSYLSLTPEQWK.[S]			0.057981	0.001498	2	7	1	3	B9A064; P0DOY2	B9A064 [169-188]; P0DOY2 [61-80]		1	2315.13	0.563	0.502999	167.98	7410	13161	111.29	16.66	2247.38		21459.4	8356.97	9080.22		Shared	Peak Found	Not Found	High	High	High	Not Found	High	9.08e-05	0.001196	2.65	68.22
0	High	[K].QTALVELVK.[H]			0.016866	0.000769	1	1	1	53	P02768	P02768 [550-558]		0	1000.6	0.865	0.969931	7.31	13020357	15047212	4.68	18.12	10914438	9401405	13020357	10224342	9222910	9247783		High	High	High	High	High	High	High	4.85e-05	0.000118	1.63	52.39
0	High	[K].QTQVSVLPEGGETPLFK.[Q]			0.000466	0.000769	1	1	1	19	P06396	P06396 [374-390]		0	1829.96	1.339	0.995743	31.66	42147.3	31482.4	15.38	31.15	33356.6	29038.8	51148.7	22501.9	14727.1	20835.5		High	High	High	High	High	High	High	4.85e-05	1.47e-07	3.46	69.67
0	High	[K].QVGSGVTTDQVQAEAK.[E]			4.38e-05	0.000769	1	2	1	26	P01871	P01871 [154-169]		0	1617.81	1.715	0.99286	45.4	456313	203690	25.1	35.54	400793	224583	547299	135845	124848	163122		High	High	High	High	High	High	High	4.85e-05	1.79e-09	3.89	35.57
0	High	[K].QYYEGSEIVVAGR.[I]			0.002616	0.000769	1	1	1	17	P19827	P19827 [502-514]		0	1470.72	1.388	0.995743	30.1	57187	35968.1	22.69	15.62	50229	26452.8	60068.8	22763.7	22046	20236.8		High	High	High	High	High	High	High	4.85e-05	3.62e-06	3.15	50.02
0	High	[K].REEAPSLRPAPPPISGGGYR.[A]			0.00097	0.000769	1	1	1	6	P02675	P02675 [53-72]		1	2107.1	2.713	0.6421	80.99	43050.7	15867.7	80.02	40.85	37812.7	6625.77	80749	8424.56	13093.2			High	Peak Found	High	Peak Found	Peak Found	Not Found	High	4.85e-05	5.7e-07	2.92	45.21
0	High	[K].RGPGGAWAAEVISNAR.[E]			0.000606	0.000769	1	1	1	14	P0DJI9	P0DJI9 [65-80]		1	1611.84	3.617	0.373917	113.06	314693	20614	84.31	128.16	276404	5157.24	359034	3268.34	56958.9			High	Peak Found	High	Peak Found	Peak Found	Not Found	High	4.85e-05	2.38e-07	4	58.93
0	High	[K].RGPGGVWAAEAISDAR.[E]			0.000448	0.000769	1	1	1	28	P0DJI8	P0DJI8 [65-80]		1	1612.82	0.914	0.99286	56.35	421041	460687	83.73		369812	30380.4	679145		282370			High	Peak Found	High	Not Found	High	Not Found	High	4.85e-05	1.36e-07	4.23	56.43
0	High	[K].RIPIEDGSGEVVLSRK.[V]			0.016952	0.000769	1	1	1	1	P01024	P01024 [290-305]		2	1754.98	1.899	0.961829	148.17	6269.86	3302.32	99.97		2282		15130.6		2024.1			Peak Found	Not Found	High	Not Found	Peak Found	Not Found	High	4.85e-05	0.000119	3.49	45.14
0	High	[K].RLDGSVDFKK.[N]			0.1024	0.004581	1	1	1	3	P02679	P02679 [223-232]		2	1164.64	6.187	0.105888	133.47	220283	37851	96.68	74.01	193481	17593	508987	29563.1	23200.1	1930.08		High	Peak Found	High	Peak Found	Peak Found	Peak Found	High	0.000619	0.003475	2.26	27.3
0	High	[K].RLGMFNIQHCK.[K]	1xCarbamidomethyl [C10]; 1xOxidation [M4]		0.065954	0.003562	1	1	1	4	P01009	P01009 [247-257]		1	1419.7	3.736	0.302105	202.22	24531.9	6565.75	114.05		7052.63		74949.3		4024.36			Peak Found	Not Found	High	Not Found	Peak Found	Not Found	High	0.000215	0.001518	3.35	34.2
0	High	[K].RYKAAFTECCQAADK.[A]	2xCarbamidomethyl [C9; C10]		0.066609	0.003562	1	1	1	2	P02768	P02768 [184-198]		2	1818.83	2.794	0.56415	27.19	13118.8	4694.52	25.52	0.05	9601.02		15744.5	3356.46	2876.5			Peak Found	Not Found	High	Peak Found	Peak Found	Not Found	High	0.000215	0.001543	3.4	29.59
0	High	[K].SASDLTWDNLK.[G]			0.008477	0.000769	1	1	1	11	P02787	P02787 [454-464]		0	1249.61	0.865	0.969931	25.87	953188	909448	11.32	15.01	842211	656732	780090	644439	557429	543970		High	High	Peak Found	Peak Found	Peak Found	High	High	4.85e-05	3.24e-05	3.39	57.99
0	High	[K].SAVQGPPER.[D]			0.022874	0.000769	1	2	1	29	P01876	P01876 [169-177]		0	940.485	2.297	0.815431	47.02	2521804	835856	15.13	48.16	2216535	1319135	2521804	597425	510856	841358		High	High	High	High	High	High	High	4.85e-05	0.000208	2.74	19.46
0	High	[K].SAVQGPPERDLCGCYSVSSVLPGCAEPWNHGK.[T]	3xCarbamidomethyl [C12; C14; C24]		0.032427	0.000769	1	1	1	1	P01876	P01876 [169-200]		1	3514.59	100	3.96e-16		15492.5						15492.5					Not Found	Not Found	High	Not Found	Not Found	Not Found	High	4.85e-05	0.000399	3.4	69.1
0	High	[K].SAVTALWGK.[V]			0.017039	0.000769	1	1	1	42	P68871	P68871 [10-18]		0	932.52	0.328	0.201647	42.76	907563	2766010	42.93	30.32	443773	877631	907563	2619686	1695375	920556		High	High	High	High	High	High	High	4.85e-05	0.00012	2.92	55.42
0	High	[K].SCAVAEYGVYVK.[V]	1xCarbamidomethyl [C2]		0.001278	0.000769	2	2	1	87	P00739; P00738	P00739 [322-333]; P00738 [380-391]		0	1345.65	1.488	0.995743	48.12	1550972	1042421	37.48	10.66	1362264	721794	2254749	626857	638932	503183	Shared	High	High	High	High	High	High	High	4.85e-05	9.52e-07	4.29	51.39
0	High	[K].SCCEEQNKVNCLQTR.[A]	3xCarbamidomethyl [C2; C3; C11]		0.002524	0.000769	1	1	1	10	P43652	P43652 [191-205]		1	1925.83	1.266	0.995743	20.62	29309.9	20718.9	11.55	16.82	25743.7	17446	31938	19224.6	12261.3	9689.79		High	High	High	High	High	High	High	4.85e-05	3.38e-06	3.21	29.38
0	High	[K].SCDIPVFMNAR.[T]	1xCarbamidomethyl [C2]		0.041911	0.000769	1	1	1	11	P08603	P08603 [508-518]		0	1309.6	1.129	0.995743	34.62	35144.9	25235.9	15.99	18.17	32858.8	18788.8	35144.9	17264.5	15467.9	15583.9		High	High	High	High	Peak Found	High	High	4.85e-05	0.000645	2.84	61.71
0	High	[K].SCDIPVFMNAR.[T]	1xCarbamidomethyl [C2]; 1xOxidation [M8]		0.05171	0.001498	1	1	1	25	P08603	P08603 [508-518]		0	1325.6	1.125	0.99286	35.11	46840.5	36545.7	27.28	27.3	41141.4	24337.8	61375.2	24018.6	22400	25520.8		High	High	High	High	High	High	High	9.08e-05	0.000964	2.17	51.79
0	High	[K].SCDKTHTCPPCPAPELLGGPSVFLFPPKPK.[D]	3xCarbamidomethyl [C2; C8; C11]		3.39e-07	0.000769	1	2	1	26	P0DOX5	P0DOX5 [221-250]		1	3334.64	9.249	0.017826	69.59	200356	21661.5	107.18	101.73	65309.7		539863	6255.51	32860.9			High	Not Found	High	Peak Found	Peak Found	Not Found	High	4.85e-05	2.1e-13	3.86	75.15
0	High	[K].SCDNPYIPNGDYSPLR.[I]	1xCarbamidomethyl [C2]		0.001634	0.000769	1	1	1	12	P08603	P08603 [266-281]		0	1867.83	1.034	0.99286	18.48	23744.8	24332.7	19.96	19.52	24243.8	12654.7	23744.8	12692.3	14914.3	12265.2		High	High	High	High	High	High	High	4.85e-05	1.52e-06	2.51	63.22
0	High	[K].SCDTPPPCPR.[C]	2xCarbamidomethyl [C2; C8]		0.019644	0.000769	1	1	1	29	P01860	P01860 [119-128]; [134-143]; [149-158]		0	1186.5	1.613	0.995743	39.32	575957	357089	17.61	34.05	505880	291594	592889	176395	218871	231913		High	High	High	High	High	High	High	4.85e-05	0.000157	2.47	22.54
0	High	[K].SCESNSPFPVHPGTAECCTK.[E]	3xCarbamidomethyl [C2; C17; C18]		0.001339	0.000769	1	1	1	15	P02774	P02774 [95-114]		0	2264.94	1.141	0.995743	17.19	293500	257151	16.98	6.56	257789	225660	232240	180260	174338	120264		High	High	Peak Found	High	High	High	High	4.85e-05	1.04e-06	4.12	42.58
0	High	[K].SCGLHQLLR.[G]	1xCarbamidomethyl [C2]		0.087255	0.00407	2	2	1	6	P0C0L4; P0C0L5	P0C0L4 [96-104]; P0C0L5 [96-104]		0	1083.57	2.266	0.841773	63.11	34085.3	17489.9	64.54	69.73	29938.2	7409.76	52580.4	12500.9	14225.2	1557.23	Shared	High	Peak Found	High	High	Peak Found	Peak Found	High	0.000405	0.002567	2.36	37.84
0	High	[K].SDDKVTLEER.[L]			0.007852	0.000769	1	1	1	38	P01024	P01024 [1523-1532]		1	1191.59	2.463	0.735038	35.06	470064	190856	18.77	38.48	412871	247290	525274	84711.6	116982	124482		High	High	High	High	High	High	High	4.85e-05	2.83e-05	3.64	24.99
0	High	[K].SDDKVTLEERLDK.[A]			0.002537	0.000769	1	1	1	9	P01024	P01024 [1523-1535]		2	1547.79	3.073	0.50317	62.91	185242	60276.2	58.75	10.36	104566		288233	40034	39758.3			High	Not Found	High	High	High	Not Found	High	4.85e-05	3.44e-06	3.39	36.87
0	High	[K].SDQSRLDSELK.[N]			0.081888	0.00407	1	1	1	3	P04264	P04264 [247-257]		1	1277.63	0.453	0.373917	140.93	37141.5	191457	105.36	86.19	12504.3	97177.6	37141.5	222544	117350	7195.8		Peak Found	High	Peak Found	High	Peak Found	Peak Found	High	0.00033	0.002282	2.6	31.18
0	High	[K].SDVGFLPPFPTLDPEEK.[C]			0.015627	0.000769	1	1	1	16	P43652	P43652 [131-147]		0	1887.94	1.179	0.995743	17.63	26478.3	22970.5	11.24	16.7	20920.7	18243.2	29809.3	16418.1	15495.5	8443.43		High	High	High	High	High	High	High	4.85e-05	0.000102	2.69	89.08
0	High	[K].SELEEQLTPVAEETR.[A]			0.000511	0.000769	1	1	1	19	P02649	P02649 [94-108]		0	1730.84	1.067	0.99286	49.68	28488	26687.1	21.45	49.24	33929.1	19627.8	26071.7	19074.5	14203.5	25452.2		High	High	High	High	High	High	High	4.85e-05	1.74e-07	4.39	55.71
0	High	[K].SELTQQLNALFQDK.[L]			0.000695	0.000769	1	1	1	3	P06727	P06727 [52-65]		0	1634.84	1.914	0.959374	17.35	9523.73	4975.48	16.49	0.49	9404.55		8470.97	3568.63	3039.02			High	Not Found	High	Peak Found	Peak Found	Not Found	High	4.85e-05	3.07e-07	4.62	85.87
0	High	[K].SGAQATWTELPWPHEK.[V]			0.00034	0.000769	1	1	1	13	P02790	P02790 [387-402]		0	1837.89	2.337	0.837555	91.47	46158.7	18755.7	66.41	64.52	40542.5	11567.2	80047.1	13405.6	20997.1	3795.47		High	Peak Found	High	Peak Found	High	Peak Found	High	4.85e-05	8.12e-08	4.21	68.47
0	High	[K].SGQSEDRQPVPGQQMTLK.[I]			0.010186	0.000769	1	1	1	9	P01024	P01024 [567-584]		1	1985.97	2.261	0.837555	36.1	240107	106188	34.81	15.47	210893	97987.3	298575	61195.5	71693.2	49661.7		High	High	High	Peak Found	High	High	High	4.85e-05	4.6e-05	2.14	37.42
0	High	[K].SGQSEDRQPVPGQQMTLK.[I]	1xOxidation [M15]		0.003919	0.000769	1	1	1	23	P01024	P01024 [567-584]		1	2001.97	1.925	0.961829	39.45	286785	149008	21.45	38.27	256366	133516	286785	64492.2	91331.4	94951.1		High	High	High	High	High	High	High	4.85e-05	7.68e-06	3.56	28.45
0	High	[K].SGSDEVQVGQQR.[T]			0.001801	0.000769	1	1	1	33	P01024	P01024 [1571-1582]		0	1289.61	1.823	0.989025	32.07	742018	356870	23.92	20.53	651736	351287	831764	218505	218737	213385		High	High	High	High	High	High	High	4.85e-05	1.81e-06	4.29	23.21
0	High	[K].SGTASVVCLLNNFYPR.[E]	1xCarbamidomethyl [C8]		8.48e-05	0.000769	2	2	1	151	P01834; P0DOX7	P01834 [20-35]; P0DOX7 [127-142]		0	1797.89	1.492	0.995743	87.62	1162847	779286	49.09	79.56	1021362	327713	1467984	556992	722734	46583.4	Shared	High	High	High	High	High	High	High	4.85e-05	6.13e-09	4.29	91.01
0	High	[K].SGTSASLAISGLR.[S]			0.006021	0.000769	1	1	1	8	P01700	P01700 [87-99]		0	1219.66	1.617	0.995743	24.35	120533	68120.6	23.47	16.96	123931	59974.4	120533	45760.5	41753.3	40807.2		High	High	High	Peak Found	Peak Found	High	High	4.85e-05	1.72e-05	2.97	50.63
0	High	[K].SHALQLNNR.[Q]			0.059439	0.002242	2	2	1	4	P0C0L4; P0C0L5	P0C0L4 [1341-1349]; P0C0L5 [1341-1349]		0	1052.56	4.139	0.267266	52.48	61781.9	14926	58.2	22.81	54264.8	14009.8	83651.9	10668.3	11192.1	5363.77	Shared	High	Peak Found	High	Peak Found	Peak Found	Peak Found	High	0.000135	0.001245	2.79	20.72
0	High	[K].SHCIAEVENDEMPAD.[L]	1xCarbamidomethyl [C3]; 1xOxidation [M12]		0.054352	0.001498	1	1	1	10	P02768	P02768 [311-325]		0	1732.68	1.077	0.995743	22.65	13739.4	12758.7	7.55	34.25	13323.4	9466.25	13104.6	9119.23	6783.79	9619.46		High	High	High	High	Peak Found	High	High	9.08e-05	0.001051	2.6	38.43
0	High	[K].SHCIAEVENDEMPADLPSLAADFVESK.[D]	1xCarbamidomethyl [C3]		5.98e-07	0.000769	1	1	1	84	P02768	P02768 [311-337]		0	2974.34	2.414	0.760964	103.34	1540765	638216	52.63	108.81	1353299	321602	1561725	456163	1162889	26877.6		High	High	High	High	High	High	High	4.85e-05	6.02e-13	6.55	91.12
0	High	[K].SHCIAEVENDEMPADLPSLAADFVESK.[D]	1xCarbamidomethyl [C3]; 1xOxidation [M12]		9.33e-08	0.000769	1	1	1	153	P02768	P02768 [311-337]		0	2990.34	1.646	0.99286	91.86	4666852	2835564	42.09	100.19	6172792	2024615	4666852	2026710	4568909	194911		High	High	High	High	High	High	High	4.85e-05	1.9e-14	6.31	84.37
0	High	[K].SHCIAEVENDEMPADLPSLAADFVESKDVCK.[N]	2xCarbamidomethyl [C3; C30]		0.006668	0.000769	1	1	1	16	P02768	P02768 [311-341]		1	3476.57	0.571	0.435196	110.59	53006.9	92894.9	122.34	24.13	46557.5	1890.34	211727	55885.3	67647.3			High	Peak Found	High	High	High	Not Found	High	4.85e-05	2.07e-05	2.93	87.79
0	High	[K].SHCIAEVENDEMPADLPSLAADFVESKDVCK.[N]	2xCarbamidomethyl [C3; C30]; 1xOxidation [M12]		3.14e-05	0.000769	1	1	1	49	P02768	P02768 [311-341]		1	3492.56	1.428	0.995743	134.26	405179	350110	108.17	103.54	355880	32518.6	1230338	250240	528162	8738.59		High	High	High	High	High	Peak Found	High	4.85e-05	9.66e-10	6	81.39
0	High	[K].SISISVAR.[G]			0.103892	0.004581	1	1	1	24	P04264	P04264 [75-82]		0	832.489	0.453	0.373917	59.06	544576	1215475	67.57	30.37	478317	932691	393672	1156503	745003	406506		High	High	High	High	High	High	High	0.000619	0.003576	2.04	39.24
0	High	[K].SISTAYLQWSSLK.[A]			0.07534	0.003562	1	2	1	4	A0A0J9YXX1	A0A0J9YXX1 [94-106]		0	1483.78	2.014	0.929298	41.57	15605	7746.84	38.12	12.85	13706.3	6203.23	20389.5	5054.81	5201.26			High	Peak Found	High	Peak Found	Peak Found	Not Found	High	0.000253	0.00194	1.98	74.72
0	High	[K].SIYKPGQTVK.[F]			0.112735	0.004581	1	1	1	6	P01023	P01023 [136-145]		0	1120.64	2.127	0.957623	47.18	118859	55878.7	39.88	18.65	104398	45630.9	156684	29152.8	34249.8	27496.9		High	High	High	Peak Found	Peak Found	Peak Found	High	0.000723	0.00414	2.44	24.06
0	High	[K].SKAEAESLYQSK.[Y]			0.001668	0.000769	1	1	1	72	P04264	P04264 [365-376]		1	1340.67	0.556	0.551523	85.17	1331928	2955689	83.27	24.03	1161337	3453802	1331928	2742416	1457750	1382313		High	High	High	High	High	High	High	4.85e-05	1.56e-06	3.5	25.93
0	High	[K].SKAEAESLYQSKYEELQITAGR.[H]			0.000125	0.000769	1	1	1	8	P04264	P04264 [365-386]		2	2501.25	0.609	0.531483	183.61	18676	30683.6	113.66	12.22	5411.92		56607.7	23916	17246			Peak Found	Not Found	High	High	High	Not Found	High	4.85e-05	1.25e-08	4.7	57.99
0	High	[K].SKEFQLFSSPHGK.[D]			0.00043	0.000769	1	1	1	13	P02787	P02787 [298-310]		1	1491.76	2.834	0.614245	171.63	92837	32759.1	133.28	98.52	81541.4	7502.32	549384	9901.08	47483.8			High	Peak Found	High	High	High	Not Found	High	4.85e-05	1.26e-07	3.54	43.03
0	High	[K].SKELTTEIDNNIEQISSY.[K]			0.141569	0.006182	1	1	1	2	P13645	P13645 [344-361]		1	2084	1.63	0.99286	56.54	7909.47	4529.86	51.84	22.65	2363.61	6253.04	7909.47	3979.33	2776.49	1642.72		Peak Found	High	High	Peak Found	Peak Found	Peak Found	High	0.000976	0.006415	2.31	76.78
0	High	[K].SKELTTEIDNNIEQISSYK.[S]			9.15e-07	0.000769	1	1	1	78	P13645	P13645 [344-362]		1	2212.1	0.636	0.691396	62.98	487496	866776	22.62	73.19	339941	420682	487496	619526	588264	47819.8		High	High	High	High	High	High	High	4.85e-05	1.34e-12	6.4	71.44
0	High	[K].SKEQLTPLIK.[K]			0.094774	0.00407	1	1	1	23	P02652	P02652 [68-77]		1	1156.69	0.7	0.798509	24.15	397588	536202	22.25	33.6	486403	273932	372608	380385	563791	250770		High	High	High	High	High	High	High	0.000515	0.003008	2.86	37.97
0	High	[K].SKLICQATGFSPR.[Q]	1xCarbamidomethyl [C5]		0.021633	0.000769	1	2	1	3	P01871	P01871 [130-142]		1	1464.76	2.021	0.957623	112.71	40169.7	19873.2	83.2	56	35282.2	6850.62	83832.9	14661.4	12180.9	2525.13		Peak Found	Peak Found	High	Peak Found	Peak Found	Peak Found	High	4.85e-05	0.000188	2.81	43.93
0	High	[K].SLEDTKNR.[Y]			0.106424	0.004581	1	1	1	15	P35527	P35527 [397-404]		1	962.49	0.18	0.01927	110.23	21558.5	153516	113.82	41.99	18935.5	76425.1	11644.1	112893	94095.1	30226.6		High	High	Peak Found	High	High	High	High	0.000619	0.003724	2.35	7.9
0	High	[K].SLGECCDVEDSTTCFNAK.[G]	3xCarbamidomethyl [C5; C6; C14]		0.000452	0.000769	1	1	1	35	P02774	P02774 [371-388]		0	2092.83	0.97	0.99286	7.79	196176	205626	4.73	6	182585	135162	189401	146971	116646	100277		High	High	High	High	High	High	High	4.85e-05	1.39e-07	4.73	50.62
0	High	[K].SLGPNSCSANGPGLYLIHGPNLYCYSDVEK.[L]	2xCarbamidomethyl [C7; C24]		0.009245	0.000769	1	1	1	9	P02790	P02790 [412-441]		0	3282.52	2.432	0.750938	112.88	45765.1	10778.4	87.63	97.38	40196.8	3126.06	81433.5	3308.55	15382.9			High	Peak Found	High	Peak Found	High	Not Found	High	4.85e-05	3.82e-05	3.42	77.76
0	High	[K].SLHTLFGDK.[L]			0.033592	0.000769	1	1	1	37	P02768	P02768 [89-97]		0	1017.54	2.982	0.535432	87.42	1571439	441728	58.24	67.34	1380240	372370	2197099	315723	508132	84772.6		High	High	High	High	High	High	High	4.85e-05	0.000428	2.24	42.89
0	High	[K].SLHTLFGDKLCTVATLR.[E]	1xCarbamidomethyl [C11]		0.000247	0.000769	1	1	1	28	P02768	P02768 [89-105]		1	1932.04	0.782	0.766917	86.35	29451.2	37667.3	142.45	11.51	16401.2	20291.5	357635	24814	25049.3			Peak Found	Peak Found	High	High	High	Not Found	High	4.85e-05	4.5e-08	3.56	68.44
0	High	[K].SLIYAASSLQSGVPSK.[F]			0.056558	0.001498	1	1	1	1	P04430	P04430 [68-83]		0	1607.86	1.113	0.995743	9.81	13557	12208.5	23.77	23.61	12720.4	9340.56	8999.61	8725.95	4957.71	6052.07		Peak Found	Peak Found	Peak Found	High	Peak Found	Peak Found	High	9.08e-05	0.001135	2.38	59.63
0	High	[K].SLNEEAVKK.[D]			0.073873	0.003562	1	1	1	14	P01023	P01023 [1169-1177]		1	1017.56	7.071	0.064204	69.57	217461	30756.1	27.87	64.22	191003	90139.2	228902	11293.9	18851.4	28527.8		High	High	High	Peak Found	High	High	High	0.000253	0.001876	2.33	16.65
0	High	[K].SLNNQFASFIDK.[V]			0.001783	0.000769	1	1	1	48	P04264	P04264 [186-197]		0	1383.69	0.511	0.472458	99.14	601310	1221565	102.38	34.25	497168	2145802	601310	1442367	678470	571300		High	High	High	High	High	High	High	4.85e-05	1.78e-06	4.26	69.39
0	High	[K].SLNNQFASFIDKVR.[F]			0.007054	0.000769	1	1	1	3	P04264	P04264 [186-199]		1	1638.86	0.229	0.014217	27.85	12821.9	56141	141.93	11.91	9580.61	8834.1	173356	36877.5	37442.4			Peak Found	Peak Found	High	High	Peak Found	Not Found	High	4.85e-05	2.31e-05	1.33	75.51
0	High	[K].SNEKAEEWGR.[S]			0.018671	0.000769	1	1	1	32	P35542	P35542 [104-113]		1	1205.56	0.359	0.231803	7.63	122051	344719	3.22	55.86	107201	83334.1	128329	246387	218805	44120.3		High	High	High	High	High	High	High	4.85e-05	0.000142	2.33	21.72
0	High	[K].SPAFTDLHLR.[Y]			0.021965	0.000769	1	1	1	3	P04114	P04114 [3980-3989]		0	1156.61	4.746	0.184284	62.12	16580.3	3493.36	72.32	47.69	8280.1		29161.3	1757.84	3041.38			Peak Found	Not Found	High	Peak Found	Peak Found	Not Found	High	4.85e-05	0.000193	2.34	52.1
0	High	[K].SPDVINGSPISQK.[I]			0.024681	0.000769	1	1	1	7	P08603	P08603 [212-224]		0	1341.7	1.206	0.995743	11.09	48723.1	40367.1	5.13	38.99	42794.9	32673.9	52328	28852.2	24100.3	34864.9		High	High	Peak Found	High	Peak Found	High	High	4.85e-05	0.00024	3.3	41.74
0	High	[K].SPELQAEAK.[S]			0.025701	0.000769	1	1	1	27	P02652	P02652 [54-62]		0	972.5	0.643	0.704874	60.54	369405	825738	23.24	27.03	471944	254514	364264	353346	512125	386180		High	High	High	High	High	High	High	4.85e-05	0.000259	3.5	22.05
0	High	[K].SPEQQETVLDGNLIIR.[Y]			0.000199	0.000769	1	1	1	27	Q14624	Q14624 [225-240]		0	1811.95	1.087	0.995743	29.03	91924.2	70716.7	19.76	21.92	93928.2	49237.8	91924.2	47698.4	43344.5	46008.9		High	High	High	High	High	High	High	4.85e-05	3e-08	4.42	67.21
0	High	[K].SPLFMGK.[V]			0.171263	0.009638	1	1	1	23	P01009	P01009 [405-411]		0	779.412	1.233	0.995743	13.67	443471	396282	8.18	5.78	446277	304022	443471	283386	219406	185333		High	High	High	High	High	High	High	0.001349	0.009275	2.31	42.39
0	High	[K].SPQELLCGASLISDR.[W]	1xCarbamidomethyl [C7]		0.042122	0.000769	1	1	1	6	P00734	P00734 [385-399]		0	1645.82	1.25	0.995743	32.75	14752.8	11805.6	14.91	29.18	13459.5	7919.06	14752.8	6115.17	7236.01	7264.29		High	High	High	Peak Found	High	Peak Found	High	4.85e-05	0.000651	3.02	70.27
0	High	[K].SPVGVQPILNEHTFCAGMSK.[Y]	1xCarbamidomethyl [C15]; 1xOxidation [M18]		4.32e-05	0.000769	1	1	1	75	P00738	P00738 [326-345]		0	2188.05	1.459	0.995743	11.96	2492013	1699858	20.82	20.99	2354281	1218229	2492013	1214968	1132929	566734		High	High	High	High	High	High	High	4.85e-05	1.75e-09	3.29	57.95
0	High	[K].SPVGVQPILNEHTFCAGMSK.[Y]	1xCarbamidomethyl [C15]		1.43e-05	0.000769	1	1	1	45	P00738	P00738 [326-345]		0	2172.06	1.866	0.969931	55.17	1263066	735708	39.49	51.34	1109387	412072	1401279	525845	460366	109266		High	High	High	High	High	High	High	4.85e-05	2.23e-10	3.9	63.15
0	High	[K].SPVGVQPILNEHTFCVGMSK.[Y]	1xCarbamidomethyl [C15]; 1xOxidation [M18]		0.004062	0.000769	1	1	1	6	P00739	P00739 [268-287]		0	2216.08	1.338	0.997981	65.93	29042.7	21698.2	31.22	53.58	25509	11112.3	30338.8	15508.7	15714	3347.66		High	Peak Found	High	High	High	Peak Found	High	4.85e-05	8.27e-06	3.79	63.02
0	High	[K].SPVGVQPILNEHTFCVGMSK.[Y]	1xCarbamidomethyl [C15]		0.05827	0.002242	1	1	1	2	P00739	P00739 [268-287]		0	2200.09	2.179	0.842895	72.2	12513.1	5741.86	65.69	25.79	10990.6	3040.81	21037.8	3412.82	4232.1			High	Peak Found	High	Peak Found	Peak Found	Not Found	High	0.000135	0.001208	2.04	67.89
0	High	[K].SSLSVPYVIVPLK.[T]			0.002026	0.000769	1	1	1	40	P01024	P01024 [892-904]		0	1401.84	1.799	0.99286	24.58	454227	236140	18.85	20.59	398961	251216	534628	168780	124202	141517		High	High	High	High	High	High	High	4.85e-05	2.25e-06	2.87	77.24
0	High	[K].SSNLIILEEHLK.[N]			0.002473	0.000769	1	1	1	5	P08603	P08603 [755-766]		0	1395.78	1.295	0.995743	86.47	18330.5	14155.2	86.58	54	16100.2	4265.23	45806.1	6767.14	12971.5			High	Peak Found	High	Peak Found	High	Not Found	High	4.85e-05	3.27e-06	2.63	62.48
0	High	[K].SSSNEEVMFLTVQVK.[G]	1xOxidation [M8]		0.000264	0.000769	1	1	1	38	P01023	P01023 [94-108]		0	1713.84	1.509	0.995743	32.9	130967	83573.9	12.9	34.43	121273	73845.6	130967	59734.2	43540.5	62456		High	High	High	High	High	High	High	4.85e-05	5.09e-08	5.42	65.09
0	High	[K].SSSSGSVGESSSKGP.[R]			0.001905	0.000769	1	1	1	33	P13645	P13645 [568-582]		1	1339.6	1.039	0.995743	67.05	270076	259907	66.47	25.79	150523	426009	270076	215201	108256	121553		High	High	High	High	High	High	High	4.85e-05	2.01e-06	4.45	15.75
0	High	[K].STMQELNSR.[L]			0.015949	0.000769	1	1	1	29	P35527	P35527 [155-163]		0	1065.5	0.371	0.239143	99.5	838224	2449233	104.54	35.04	730240	3202261	838224	2941467	1501212	1046750		High	High	High	High	High	High	High	4.85e-05	0.000106	3.07	27.08
0	High	[K].STMQELNSR.[L]	1xOxidation [M3]		0.022991	0.000769	1	1	1	64	P35527	P35527 [155-163]		0	1081.49	0.877	0.971291	86.06	343502	391596	78.17	30.11	301708	617405	188235	306306	141153	183141		High	High	High	High	High	High	High	4.85e-05	0.000211	3.11	16.39
0	High	[K].SVIPSDGPSVACVK.[K]	1xCarbamidomethyl [C12]		0.000702	0.000769	1	1	1	64	P02787	P02787 [47-60]		0	1415.72	1.026	0.995743	23.29	1996817	1749421	10.85	19.96	1762394	1135360	1996817	1147543	1072276	1084719		High	High	High	High	High	High	High	4.85e-05	3.15e-07	2.59	48.37
0	High	[K].SVIPSDGPSVACVKK.[A]	1xCarbamidomethyl [C12]		0.068611	0.003562	1	1	1	10	P02787	P02787 [47-61]		1	1543.82	0.606	0.487772	39.15	54437.4	89816.6	8.33	33.86	51075.2	37506.6	49210.6	64196.2	69588.1	25929.5		High	High	High	High	High	High	High	0.000215	0.00164	2.49	41.17
0	High	[K].SVLGQLGITK.[V]			0.005779	0.000769	1	1	1	38	P01009	P01009 [325-334]		0	1015.62	1.046	0.995743	21.47	1723825	1647489	11.5	21.55	1629939	1015687	1723825	1177537	1139198	559932		High	High	High	High	High	High	High	4.85e-05	1.6e-05	3.05	60.78
0	High	[K].SYLSMVGSCCTSASPTVCFLK.[E]	3xCarbamidomethyl [C9; C10; C18]; 1xOxidation [M5]		0.000162	0.000769	1	1	1	18	P02774	P02774 [181-201]		0	2371.04	0.909	0.914031	24.29	57616.3	63411.4	19.96	4.29	50606	49689.6	48604.7	47437.6	37343.5	29656.2		High	High	High	High	High	High	High	4.85e-05	2.04e-08	4.32	72.19
0	High	[K].SYLSMVGSCCTSASPTVCFLK.[E]	3xCarbamidomethyl [C9; C10; C18]		0.000845	0.000769	1	1	1	14	P02774	P02774 [181-201]		0	2355.05	0.961	0.989392	48.36	17054.6	18617.2	23.42	46.63	14979.5	14892.8	13491.8	13306.6	13785.8	3655.76		High	High	High	High	High	High	High	4.85e-05	4.42e-07	3.31	78.47
0	High	[K].TAEEQGELAFQDAK.[T]			0.007162	0.000769	1	1	1	3	Q6KB66	Q6KB66 [329-342]		0	1536.72	1.214	0.995743	23.92	12092.8	9962.25		28.82		8331.75		7120.48	3987.05	5555.35		Not Found	High	Not Found	High	Peak Found	Peak Found	High	4.85e-05	2.38e-05	2.97	46.93
0	High	[K].TAKDALSSVQESQVAQQAR.[G]			0.003362	0.000769	1	1	1	7	P02656	P02656 [42-60]		1	2017.03	0.336	0.115631	126.04	16245.8	48294.1	66.62	95.47	7587.07	23552.5	16245.8	34518.1	70151.4	3385.64		Peak Found	High	High	High	High	Peak Found	High	4.85e-05	5.82e-06	3.49	43.15
0	High	[K].TAMDVFVCTYFMPAAQLPELPDVELPTNK.[D]	1xCarbamidomethyl [C8]; 2xOxidation [M3; M12]		0.045183	0.000769	1	1	1	1	P02774	P02774 [304-332]		0	3329.58														No Quan Values	High	Not Found	Not Found	Not Found	Not Found	Not Found	High	4.85e-05	0.000747	1.87
0	High	[K].TAQEGDHGSHVYTK.[A]			0.003019	0.000769	1	1	1	28	P01023	P01023 [1134-1147]		0	1529.7	2.808	0.595736	50.57	638359	196857	49.42	22.17	560690	161059	729420	140703	159236	79289.1		High	High	High	High	High	High	High	4.85e-05	4.73e-06	2.11	12.83
0	High	[K].TCVADESAENCDK.[S]	2xCarbamidomethyl [C2; C11]		0.000541	0.000769	1	1	1	81	P02768	P02768 [76-88]		0	1498.58	0.963	0.99286	6.52	30124359	30336474	15.09	17.15	33208860	20755221	28799869	21368864	18594180	18723451		High	High	High	High	High	High	High	4.85e-05	1.94e-07	4.02	21.9
0	High	[K].TCVADESAENCDKSLHTLFGDK.[L]	2xCarbamidomethyl [C2; C11]		5.27e-05	0.000769	1	1	1	33	P02768	P02768 [76-97]		1	2497.1	1.333	0.995743	134.73	474958	356241	99.36	114	417170	91407.4	1440903	254622	668134	3590.74		High	High	High	High	High	Peak Found	High	4.85e-05	2.52e-09	4.18	57.24
0	High	[K].TCVADESAENCDKSLHTLFGDKLCTVATLR.[E]	3xCarbamidomethyl [C2; C11; C24]		0.00624	0.000769	1	1	1	3	P02768	P02768 [76-105]		2	3411.6	4.054	0.267266	76.66	47424.6	11697.5		64.96			47424.6	13735.5	4364.22			Not Found	Not Found	High	Peak Found	Peak Found	Not Found	High	4.85e-05	1.84e-05	3.93	72.45
0	High	[K].TDAPDLPEENQAR.[E]			0.003919	0.000769	1	1	1	18	P01031	P01031 [437-449]		0	1455.67	1.622	0.995743	13.62	48618.2	27644	18.84	20.88	42702.8	23725.2	48968.1	15171	16943.9	15207.7		High	High	High	High	High	High	High	4.85e-05	7.69e-06	2.76	37.92
0	High	[K].TDASDVKPC.[-]	1xCarbamidomethyl [C9]		0.019446	0.000769	1	1	1	10	P02749	P02749 [337-345]		0	992.435	0.709	0.611091	40.19	48151.2	49468.3	19.11	32.41	42333.9	33175.4	33812.6	35357.3	29210.6	38374		High	High	Peak Found	High	High	High	High	4.85e-05	0.000154	3.01	19.27
0	High	[K].TDCLSLPSFENAIPMGEK.[K]	1xCarbamidomethyl [C3]		0.07534	0.003562	1	1	1	6	P08603	P08603 [987-1004]		0	2008.93	1.571	0.995743	12.39	8618.86	5485.47	19.35	5.07	9928.87	5442.15	8618.86	3920.72	3540.3	2440.79		High	High	High	Peak Found	Peak Found	Peak Found	High	0.000253	0.001956	2.58	82.29
0	High	[K].TDCLSLPSFENAIPMGEKK.[D]	1xCarbamidomethyl [C3]; 1xOxidation [M15]		0.052489	0.001498	1	1	1	1	P08603	P08603 [987-1005]		1	2153.03	1.238	0.995743	20.33	17497.7	14114.5	37.79	32.68	15368.8	6077.03	19877.5	11471.5	8651.23	3772.48		Peak Found	Peak Found	High	Peak Found	Peak Found	Peak Found	High	9.08e-05	0.000991	2.34	70.16
0	High	[K].TDTSHHDQDHPTFNK.[I]			0.000252	0.000769	1	1	1	15	P01009	P01009 [35-49]		0	1779.77	2.608	0.67951	89.43	1310580	502563	48.12	76.14	1151120	358283	1563673	470418	308036	28364.1		High	Peak Found	High	Peak Found	Peak Found	Peak Found	High	4.85e-05	4.68e-08	4.23	18.17
0	High	[K].TEDTAVYYCAR.[-]	1xCarbamidomethyl [C9]		0.017213	0.000769	1	1	1	3	A0A0B4J1Y9	A0A0B4J1Y9 [109-119]		0	1348.58	1.494	0.995743	39.26	54580.8	30247.4	19.2	38.19	47939.9	27005.8	56974.8	18757.6	18539.6	24266.5		High	Peak Found	High	Peak Found	Peak Found	Peak Found	High	4.85e-05	0.000123	3.99	38.1
0	High	[K].TEDTAVYYCTR.[-]	1xCarbamidomethyl [C9]		0.051968	0.001498	2	2	1	1	A0A0A0MS15; A0A0B4J1V6	A0A0A0MS15 [109-119]; A0A0B4J1V6 [109-119]		0	1378.59	1.835	0.969931	22.83	16994.2	9261.01	10.65	36.99	17135.3	10940.8	16994.2	6619.28	4919.02	7286.86	Shared	High	Peak Found	Peak Found	Peak Found	Peak Found	Peak Found	High	9.08e-05	0.00097	2.64	37.82
0	High	[K].TEELNKEVASNSELVQSSR.[S]			0.000108	0.000769	1	1	1	7	P08779	P08779 [312-330]		1	2120.05	0.432	0.211921	111.62	22590.9	52338.1	118.62	39.92	8554.1	82437.2	22590.9	20645.6	32079.6	32038.9		Peak Found	High	Peak Found	High	High	High	High	4.85e-05	9.56e-09	4.7	46.21
0	High	[K].TEELNREVATNSELVQSGK.[S]			4.86e-05	0.000769	2	2	1	19	P02533; Q04695	P02533 [310-328]; Q04695 [279-297]		1	2104.05	0.431	0.213957	88.28	16658.2	61475.8	98.64	45.28	8804.98	45163.2	16658.2	44005.1	37680.4	10884.1	Shared	High	High	High	High	High	High	High	4.85e-05	2.16e-09	6.02	45.63
0	High	[K].TEVIPPLIENR.[Q]			0.100441	0.004581	1	1	1	6	P04114	P04114 [950-960]		0	1280.72	1.588	0.995743	34.31	54583.6	27917.8	24.91	27.72	48590	23587.7	54583.6	15412.1	17111.7	17551.7		High	Peak Found	High	Peak Found	Peak Found	High	High	0.00059	0.003334	2.2	60.27
0	High	[K].TFPGFFSPMLGEFVSETESR.[G]	1xOxidation [M9]		0.007018	0.000769	1	1	1	6	P02671	P02671 [528-547]		0	2281.05	1.541	0.995743	45.29	22299.2	14466.7	23.13	47.94	16606.7		26299.7	7265.16	12620			High	Not Found	High	Peak Found	Peak Found	Not Found	High	4.85e-05	2.29e-05	3.8	95.69
0	High	[K].TFTCTAAYPESK.[T]	1xCarbamidomethyl [C4]		0.006946	0.000769	1	1	1	58	P01876	P01876 [201-212]		0	1375.62	1.473	0.995743	49.3	2268899	1156054	24.39	25.75	1992840	1055239	2520359	781678	708582	800274		High	High	High	High	High	High	High	4.85e-05	2.25e-05	3.51	38.79
0	High	[K].TGLLSGLDIMEVNPSLGK.[T]			0.098996	0.004581	1	1	1	1	P05089	P05089 [267-284]		0	1843.98														No Quan Values	Not Found	Not Found	Not Found	High	Not Found	Not Found	High	0.00059	0.003264	1.79
0	High	[K].TGLQEVEVK.[A]			0.020355	0.000769	1	1	1	18	P01024	P01024 [905-913]		0	1002.55	1.523	0.995743	45.47	745050	374483	27.83	22.87	697924	311819	745050	267660	211654	244076		High	High	High	High	High	High	High	4.85e-05	0.000167	3.59	36.81
0	High	[K].TGSGDIENYNDATQVR.[D]			0.00874	0.000769	1	3	1	3	P04745	P04745 [158-173]		0	1739.78	0.01	3.96e-16			13637.9		57.85				5464.81	8359.08	11839.4		Not Found	Not Found	Not Found	Peak Found	Peak Found	High	High	4.85e-05	3.45e-05	3.37	42.22
0	High	[K].THTCPPCPAPELLGGPSVF.[L]	2xCarbamidomethyl [C4; C7]		0.142903	0.006182	1	2	1	3	P0DOX5	P0DOX5 [225-243]		0	2036.96	1.114	0.995743	66.06	7819.31	9198.67	36.55	53.93	4992.56	8095.24	7819.31	2082.64	5638.15	4930.55		High	High	Peak Found	Peak Found	Peak Found	Peak Found	High	0.001004	0.006519	1.86	75.34
0	High	[K].THTCPPCPAPELLGGPSVFLFPPKPK.[D]	2xCarbamidomethyl [C4; C7]		0.000782	0.000769	1	2	1	25	P0DOX5	P0DOX5 [225-250]		0	2844.46	2.916	0.558035	125.87	220143	52254.3	109.88	103.23	193358	14257.1	675463	14757.5	81057.9			High	Peak Found	High	Peak Found	High	Not Found	High	4.85e-05	3.82e-07	2.49	78.32
0	High	[K].TILGTMPAFEVSLQALQK.[A]	1xOxidation [M6]		0.138281	0.00564	1	1	1	1	P04114	P04114 [2592-2609]		0	1963.06	1.689	0.99286	79.34	4904.51	2902.96	73.07	16.91	7630.88		2768.69	1839.96	2006.49			High	Not Found	Peak Found	Peak Found	Peak Found	Not Found	High	0.000907	0.006101	1.64	83.37
0	High	[K].TITLEVEPSDTIENVK.[A]			0.00259	0.000769	1	4	1	18	P62987	P62987 [12-27]		0	1787.93	0.397	0.194662	43.26	18889.7	47626.1	52.86	8.18	16591.4	26446.7	14623.3	34495.4	29191.5	19400.7		High	High	High	High	High	High	High	4.85e-05	3.56e-06	3.47	64.45
0	High	[K].TIYTPGSTVLYR.[I]			0.003781	0.000769	1	1	1	26	P01024	P01024 [137-148]		0	1370.73	1.618	0.995743	36.51	391271	217180	33.96	36.56	524461	214918	391271	138731	133116	172642		High	High	High	High	High	High	High	4.85e-05	7.19e-06	2.45	56.57
0	High	[K].TLEAQLTPR.[V]			0.074971	0.003562	1	1	1	1	P05546	P05546 [368-376]		0	1028.57	1.31	0.995743	36.53	67110.1	48541.5	14.12	28.78	60414.1	36272.8	67110.1	34694.9	24624.5	32574.7		Peak Found	Peak Found	High	Peak Found	Peak Found	Peak Found	High	0.000253	0.001934	2.01	41.6
0	High	[K].TLLDIDNTR.[M]			0.012748	0.000769	1	1	1	44	P35527	P35527 [225-233]		0	1060.56	0.362	0.232816	97.09	811057	2244732	98.84	33.49	696310	2755226	811057	2722002	1375867	1022969		High	High	High	High	High	High	High	4.85e-05	6.99e-05	2.83	50.15
0	High	[K].TLNDMRQEYEQLIAK.[N]	1xOxidation [M5]		8.06e-05	0.000769	1	1	1	12	P35527	P35527 [322-336]		1	1867.92	0.842	0.960685	94.46	187777	324592	55.56	68.78	164930	283113	154390	348703	198953	37832.6		High	High	Peak Found	High	High	Peak Found	High	4.85e-05	5.57e-09	2.18	56.09
0	High	[K].TLNDMRQEYEQLIAK.[N]			0.000567	0.000769	1	1	1	21	P35527	P35527 [322-336]		1	1851.93	1.367	0.995743	130.43	28186.7	109088	123.72	84.68	24757.2	12355.3	195210	77969.9	87508.9	1962.01		High	High	High	High	High	Peak Found	High	4.85e-05	2.09e-07	3.41	71.48
0	High	[K].TMQENSTPRED.[-]	1xOxidation [M2]		0.052489	0.001498	1	1	1	7	P09871	P09871 [678-688]		1	1323.55	1.272	0.995743	25.07	10399	8177.47	11.38	30.65	10678.1	6749.22	10399	5269.75	5012.23	5954.4		High	High	High	Peak Found	Peak Found	High	High	9.08e-05	0.000987	2.46	13.02
0	High	[K].TNLESILSYPK.[D]			0.005634	0.000769	1	1	1	37	P05155	P05155 [191-201]		0	1264.68	1.397	0.995743	36.47	65037.5	38107.3	28.87	21.82	58254.6	25869.6	65037.5	27237.1	18764.5	22205.3		High	High	High	High	High	High	High	4.85e-05	1.51e-05	3.3	70.63
0	High	[K].TNPEIQSTLR.[K]			0.116019	0.005184	1	1	1	1	P31944	P31944 [227-236]		0	1158.61	0.566	0.387075	26.12	29597.9	52266.8	26.79	19.53	25996.7	28811.2	25164.6	34661.5	32036	32396.9		Peak Found	High	Peak Found	Peak Found	Peak Found	Peak Found	High	0.000792	0.004401	1.77	35.98
0	High	[K].TPENYPNAGLTMNYCR.[N]	1xCarbamidomethyl [C15]; 1xOxidation [M12]		0.000965	0.000769	1	1	1	13	P00747	P00747 [412-427]		0	1916.83	1.166	0.995743	21.46	40775.9	34628	11.16	30.96	35814.6	25517.7	46211.9	24750.3	19472.4	25584.2		High	High	Peak Found	High	High	High	High	4.85e-05	5.64e-07	2.96	47.91
0	High	[K].TPENYPNAGLTMNYCR.[N]	1xCarbamidomethyl [C15]		0.001069	0.000769	1	1	1	12	P00747	P00747 [412-427]		0	1900.83	1.024	0.99286	19.82	15205.8	13741.8	23.2	23.19	17641.7	8810.51	15205.8	9821.87	8027.24	9172.28		High	High	High	High	High	High	High	4.85e-05	6.82e-07	3.63	55.39
0	High	[K].TPGAVNACHLSCSALLQDNIADAVACAK.[R]	3xCarbamidomethyl [C8; C12; C26]		0.013278	0.000769	1	1	1	1	P61626	P61626 [88-115]		0	2927.38	1.619	0.995743	75.18	30076.3	18581.7		63.96		20722.1		21625.9	6994.6			Not Found	Peak Found	Not Found	High	Peak Found	Not Found	High	4.85e-05	7.5e-05	3.09	74.96
0	High	[K].TPLGDTTHTCPR.[C]	1xCarbamidomethyl [C10]		0.004408	0.000769	1	1	1	33	P01860	P01860 [102-113]		0	1355.64	2.406	0.765746	40.28	557773	231858	33.83	18.94	489908	219714	654160	130088	142113	125181		High	High	High	High	High	High	High	4.85e-05	9.59e-06	3.75	24.97
0	High	[K].TPVSDRVTK.[C]			0.099475	0.004581	1	1	1	24	P02768	P02768 [491-499]		1	1002.56	1.424	0.995743	29.1	2034106	1428076	16.22	33.2	1786614	1130996	2279718	1020713	1220624	474264		High	High	High	High	High	High	High	0.00059	0.003278	2.26	16.68
0	High	[K].TPVSDRVTKCCTESLVNR.[R]	2xCarbamidomethyl [C10; C11]		0.00998	0.000769	1	1	1	2	P02768	P02768 [491-508]		2	2122.04	0.522	0.373917	64.12	15105.8	28954.7	68.13	33.29	22434.3	6155.16		16280.7	22559.4			High	Peak Found	Not Found	Peak Found	Peak Found	Not Found	High	4.85e-05	4.41e-05	2.82	40.58
0	High	[K].TQVVAGTNYYIK.[V]			0.068274	0.003562	1	1	1	1	P01040	P01040 [45-56]		0	1356.72	0.58	0.439474	62.56	22199.7	38243.6	52.98	25.15	19498.6	24292.3	11077.3	27334.5	21519.6	25787.3		Peak Found	Peak Found	Peak Found	Peak Found	High	Peak Found	High	0.000215	0.00162	2.94	47.5
0	High	[K].TSDQIHFFFAK.[L]			0.053015	0.001498	1	1	1	3	P01008	P01008 [147-157]		0	1340.66	1.341	0.995743	136.39	24457.8	18242.9	124.12	82.98	21482	3953.45	125435	6653.85	21911.7			Peak Found	Peak Found	High	Peak Found	Peak Found	Not Found	High	9.08e-05	0.001011	2.58	64.69
0	High	[K].TSNFNAAISLK.[F]			0.088972	0.00407	1	1	1	7	P02748	P02748 [232-242]		0	1165.62	1.566	0.995743	17.72	14693	9280.63	21.08	9.24	12905.3	7310.3	16271.5	6195.87	5688.39	4859.12		High	Peak Found	High	Peak Found	High	High	High	0.000405	0.002671	2.67	50.71
0	High	[K].TSTSEEVCSFYLK.[I]	1xCarbamidomethyl [C8]		0.069634	0.003562	1	1	1	2	P01031	P01031 [1368-1380]		0	1550.7	1.429	0.995743	33.32	19939.5	12016.2	23.95	18.95	18958.5	9172.88	19939.5	8588.56	6398.83	7063.27		High	Peak Found	Peak Found	Peak Found	Peak Found	Peak Found	High	0.000215	0.001687	2.62	59
0	High	[K].TTPPVLDSDGSFFLY.[S]			0.004958	0.000769	2	3	1	18	P01861; P0DOX5	P01861 [273-287]; P0DOX5 [395-409]		0	1658.8	1.269	0.995743	75.27	20059.2	15803	139.13	45.51	15461.3	171874	20059.2	11295.1	19674.1	7124.45	Shared	High	High	High	High	High	High	High	4.85e-05	1.19e-05	4.2	95.6
0	High	[K].TTPPVLDSDGSFFLYSK.[L]			1.16e-06	0.000769	1	2	1	109	P0DOX5	P0DOX5 [395-411]		0	1873.92	1.574	0.995743	6.72	3962288	2516806	4.94	3.24	3480192	2601652	4168374	1771370	1542629	1232943		High	High	High	High	High	High	High	4.85e-05	2.08e-12	5.39	79.32
0	High	[K].TTPPVLDSDGSFFLYSR.[L]			0.000128	0.000769	1	1	1	35	P01861	P01861 [273-289]		0	1901.93	1.678	0.99286	28.62	321850	191839	13.33	35.09	295664	178946	321850	137116	137900	49753.9		High	High	High	High	High	High	High	4.85e-05	1.32e-08	2.64	80.68
0	High	[K].TYCSEPEKVDKDNEDFQESNR.[M]	1xCarbamidomethyl [C3]		0.015627	0.000769	1	1	1	8	P00450	P00450 [238-258]		2	2590.1	1.526	0.995743	38.83	70450.9	48013.1	23.49	35.95	61879	40163.7	92470	20087.4	37137	22454.7		High	High	High	Peak Found	High	Peak Found	High	4.85e-05	0.000102	3.54	35.96
0	High	[K].TYETTLEKC.[C]	1xCarbamidomethyl [C9]		0.1357	0.00564	1	1	1	2	P02768	P02768 [376-384]		1	1144.52	0.86	0.887521	22.15	28842.9	32812.2	10.31	25.2	23944.7	19872.3	33188.9	23452.4	29840.7	14819.2		Peak Found	Peak Found	Peak Found	High	High	Peak Found	High	0.000876	0.005934	2.88	34.74
0	High	[K].TYETTLEKCCAAADPHECYAK.[V]	3xCarbamidomethyl [C9; C10; C18]		0.002411	0.000769	1	1	1	8	P02768	P02768 [376-396]		1	2518.07	0.883	0.969931	26.95	9947.48	10867.3	31.46	24.61	11545.8	4728.16	9947.48	6514.88	7941.5			High	High	High	High	High	Not Found	High	4.85e-05	3.12e-06	3.49	47.33
0	High	[K].TYFPHFDLSHGSAQVK.[G]			4.5e-05	0.000769	1	1	1	23	P69905	P69905 [42-57]		0	1833.89	2.654	0.656424	145.79	104548	124615	154.71	101.31	91827.6	8563	1505818	89068.2	172220	2189.82		High	Peak Found	High	High	High	Peak Found	High	4.85e-05	1.88e-09	3.14	58.76
0	High	[K].TYLISSIPLQGAFNYK.[Y]			0.110064	0.004581	1	1	1	1	P12273	P12273 [70-85]		0	1814.97	1.091	0.995743	62.22	7690.74	7049.57	54.73		4490.85	7970.3		5038.66				Peak Found	High	Not Found	Peak Found	Not Found	Not Found	High	0.000654	0.003972	2.36	84.79
0	High	[K].TYSDHPEKVNKDDEEFIESNK.[M]			0.001352	0.000769	1	1	1	3	P00450	P00450 [937-957]		2	2524.15	100	3.96e-16		42497.7		12.77		34096.7		46523.8					High	Not Found	High	Not Found	Not Found	Not Found	High	4.85e-05	1.07e-06	2.75	38.98
0	High	[K].TYVVTGNMGSNDK.[V]	1xOxidation [M8]		0.104898	0.004581	1	1	1	1	Q02413	Q02413 [391-403]		0	1401.63	0.824	0.944505	83.65	4257.21	7651.66	87.96	46.31	3739.23	9966.81	2871.98	5469	2136.71	4619.06		Peak Found	High	Peak Found	Peak Found	Peak Found	Peak Found	High	0.000619	0.003643	2.34	25.3
0	High	[K].VADALTNAVAHVDDMPNALSALSDLHAHK.[L]	1xOxidation [M15]		0.000128	0.000769	1	1	1	8	P69905	P69905 [63-91]		0	3012.48	0.419	0.231803	118.33	9376.23	26710.2	135.66	53.72	8235.42	4134.8	90798.4	12798.7	24420.3			Peak Found	Peak Found	High	High	Peak Found	Not Found	High	4.85e-05	1.31e-08	3.38	76.42
0	High	[K].VAQELEEK.[L]			0.10797	0.004581	1	1	1	2	O14791	O14791 [374-381]		0	945.489	2.089	0.89208	66.2	17936.3	7815.12	21.72	68.68	16771.6	12357.9	12399.8	4242.27	4790.13	9477.4		High	Peak Found	High	Peak Found	Peak Found	Peak Found	High	0.000654	0.003846	2.46	20.51
0	High	[K].VAQLEAQCQEPCKDTVQIHDITGK.[D]	2xCarbamidomethyl [C8; C12]		0.00013	0.000769	1	1	1	9	P02679	P02679 [154-177]		1	2768.33	6.736	0.119393	71.63	135922	37698.8	57.09	49.01	119384	65716.2	280735	9724.68	25545.8	17630.9		High	High	High	Peak Found	Peak Found	Peak Found	High	4.85e-05	1.37e-08	4.44	50.98
0	High	[K].VAQLEAQCQEPCKDTVQIHDITGKDCQDIANK.[G]	3xCarbamidomethyl [C8; C12; C26]		0.002143	0.000769	1	1	1	23	P02679	P02679 [154-185]		2	3712.74	2.418	0.759336	116.47	178733	61235.1	101.11	86.23	156987	22992	505779	21550	76228.5			High	Peak Found	High	High	High	Not Found	High	4.85e-05	2.5e-06	4.09	51.64
0	High	[K].VDALMDEINFMK.[M]	2xOxidation [M5; M11]		0.003277	0.000769	1	1	1	9	P13647	P13647 [293-304]		0	1457.66	0.439	0.213957	100.75	22700.1	51749.5	111.83	53.29	19938.1	80052.9	13515.3	36987.8	23768.9	48669.7		Peak Found	High	Peak Found	High	Peak Found	High	High	4.85e-05	5.53e-06	3.13	59.61
0	High	[K].VDALMDEINFMK.[M]	1xOxidation [M]		0.000849	0.000769	1	1	2	18	P13647	P13647 [293-304]		0	1441.67	0.36	0.141764	97.26	16361.8	45415.3	105.51	39.76	13110.5	61161.8	16361.8	60579	27836.5	20628.6		High	High	Peak Found	High	High	High	High	4.85e-05	4.45e-07	3.73	71.24
0	High	[K].VDALMDEINFMK.[M]			0.000758	0.000769	1	1	1	20	P13647	P13647 [293-304]		0	1425.67	1.033	0.99286	94.22	16666.2	44247.4	97.94	67.24	14638.4	47097.3	11395	45623.9	27120.6	5156.89		High	High	High	High	High	High	High	4.85e-05	3.62e-07	3.88	81.09
0	High	[K].VDELEAALR.[M]			0.042334	0.000769	1	1	1	5	Q8N1N4	Q8N1N4 [375-383]		0	1015.54	0.351	0.189649	55.76	5673.21	16162.1	69.13	19.24	4982.94	9992.8	4122.73	12669.3	7371.45	7558.67		Peak Found	High	Peak Found	High	Peak Found	High	High	4.85e-05	0.000663	2.93	50.94
0	High	[K].VDFTLSSER.[D]			0.057123	0.001498	2	2	1	9	P0C0L4; P0C0L5	P0C0L4 [72-80]; P0C0L5 [72-80]		0	1053.52	1.641	0.995743	62.31	22300.8	13593.9	12.19	54.86	21943.5	13470.4	22300.8	6443.87	8332.14	12285.2	Shared	High	High	High	Peak Found	Peak Found	High	High	9.08e-05	0.001161	2.5	48.15
0	High	[K].VDGALCMEK.[S]	1xCarbamidomethyl [C6]		0.023107	0.000769	1	1	1	15	P02790	P02790 [403-411]		0	1022.47	1.83	0.99286	44.77	100488	54920.7	20.98	51.68	124149	69234.4	99537.7	30987.5	33662.6	51759.8		High	High	High	High	High	High	High	4.85e-05	0.000211	3.19	33.49
0	High	[K].VDLLNQEIEFLK.[V]			0.000692	0.000769	1	1	1	50	P35908	P35908 [303-314]		0	1460.8	0.546	0.532587	82.76	258543	731428	60.8	68.25	227086	438753	228074	834308	448315	97917.9		High	High	High	High	High	High	High	4.85e-05	3.05e-07	3.49	85.38
0	High	[K].VDLSFSPSQSLPASHAHLR.[V]			0.00172	0.000769	1	1	1	6	P01023	P01023 [568-586]		0	2049.05	11.398	0.001518	134.98	52211	4580.83	95.21		20266.3		118143		2807.74			High	Not Found	High	Not Found	Peak Found	Not Found	High	4.85e-05	1.67e-06	3.27	56.93
0	High	[K].VDNALQSGNSQESVTEQDSK.[D]			1.52e-06	0.000769	2	2	1	63	P01834; P0DOX7	P01834 [43-62]; P0DOX7 [150-169]		0	2135.97	2.209	0.867272	61.5	1344765	608767	10.04	52.75	1181146	1047477	1248686	307484	373132	550020	Shared	High	High	High	High	High	High	High	4.85e-05	3.44e-12	5.52	34.82
0	High	[K].VDNALQSGNSQESVTEQDSKD.[S]			0.059144	0.002242	2	2	1	1	P01834; P0DOX7	P01834 [43-63]; P0DOX7 [150-170]		1	2251														No Quan Values	Not Found	Not Found	High	Not Found	Not Found	Not Found	High	0.000135	0.001238	2.54
0	High	[K].VDNALQSGNSQESVTEQDSKDSTYSLS.[S]			0.099957	0.004581	2	2	1	2	P01834; P0DOX7	P01834 [43-69]; P0DOX7 [150-176]		1	2889.29	2.111	0.888884	106.75	8971.99	6259.29	138	68.2	7880.35	78524.8	8892.27	3010.84	9304.27	2927.33	Shared	Peak Found	High	Peak Found	Peak Found	Peak Found	Peak Found	High	0.00059	0.003312	2.24	52.38
0	High	[K].VDNALQSGNSQESVTEQDSKDSTYSLSSTLTLSK.[A]			2.29e-05	0.000769	2	2	1	140	P01834; P0DOX7	P01834 [43-76]; P0DOX7 [150-183]		1	3619.71	1.404	0.995743	48.91	1403799	1269762	26.13	45.15	1724383	823220	1403799	907558	856919	239652	Shared	High	High	High	High	High	High	High	4.85e-05	5.35e-10	4.91	65.48
0	High	[K].VEHSDLSFSK.[D]			0.097569	0.00407	1	1	1	4	P61769	P61769 [69-78]		0	1148.56	1.381	0.995743	65.77	26526	16392.4	65.54	51.69	23298.6	22450.9	5628.81	5234.47	10047.4	11031.6		High	High	Peak Found	Peak Found	Peak Found	Peak Found	High	0.000515	0.003158	2.82	31.02
0	High	[K].VEKPTADAEAYVFTPNMICAGGEK.[G]	1xCarbamidomethyl [C19]; 1xOxidation [M17]		0.075711	0.003562	1	1	1	1	P09871	P09871 [600-623]		0	2614.22														No Quan Values	High	Not Found	Not Found	Not Found	Not Found	Not Found	High	0.000253	0.001965	3.37
0	High	[K].VEPLRAELQEGAR.[Q]			0.041702	0.000769	1	1	1	26	P02647	P02647 [143-155]		1	1467.79	0.973	0.99286	84.87	263641	334467	28.78	57.82	231563	139747	360086	239059	226835	41684.8		High	High	High	High	High	Peak Found	High	4.85e-05	0.00064	3.28	41.76
0	High	[K].VFDEFKPLVEEPQ.[N]			0.130051	0.00564	1	1	1	4	P02768	P02768 [397-409]		0	1576.79	0.875	0.959374	22.71	11425.7	13060.4	17.24	5.89	10035.5	6665.74	13661	9114.86	8005.15	6660.37		Peak Found	High	Peak Found	High	High	High	High	0.000876	0.005428	1.63	71.41
0	High	[K].VFDEFKPLVEEPQN.[L]			0.001756	0.000769	1	1	1	20	P02768	P02768 [397-410]		0	1690.83	0.868	0.900055	21.21	27307.4	31471.9	5.11	22.2	23236	18814.4	29212.8	22494.5	16530.7	19366.9		High	High	High	High	High	High	High	4.85e-05	1.72e-06	3.68	69.95
0	High	[K].VFDEFKPLVEEPQNLIK.[Q]			4.08e-06	0.000769	1	1	1	157	P02768	P02768 [397-413]		0	2045.1	1.244	0.995743	60.35	10021475	8058898	28.71	81.14	8802152	4826910	12690301	5760071	8330191	577561		High	High	High	High	High	High	High	4.85e-05	2.15e-11	4.18	79.55
0	High	[K].VFLDCCNYITELR.[R]	2xCarbamidomethyl [C5; C6]		0.000575	0.000769	1	1	1	9	P01024	P01024 [723-735]		0	1702.79	3.036	0.478054	67.56	32556.7	10724.1	37.05	62.43	28595.5	15350.2	47392.3	7665	12005.5	2339.42		High	High	High	Peak Found	High	Peak Found	High	4.85e-05	2.16e-07	4.17	75.08
0	High	[K].VFLENVIR.[D]			0.050942	0.001498	1	1	1	6	P62805	P62805 [61-68]		0	989.578	0.642	0.569477	29.07	11973	19837.3	15.41	26.31	11946.2	8249.22	9958.19	15148.8	12158.9	5834.36		High	High	Peak Found	High	High	Peak Found	High	9.08e-05	0.000938	2.8	62.13
0	High	[K].VFPLSLCSTQPDGNVVIAC.[L]	2xCarbamidomethyl [C7; C19]		0.128825	0.00564	1	1	1	3	P01876	P01876 [8-26]		0	2077.01	1.732	0.99286	59.52	6626.61	4139.84	82.33	25.18	5820.34	14421.7	4723.46	1949.46	2537.44	2131.04		Peak Found	High	Peak Found	Peak Found	Peak Found	Peak Found	High	0.000876	0.005329	2.43	87.48
0	High	[K].VFSNGADLSGVTEEAPLK.[L]			1.65e-06	0.000769	1	1	1	54	P01009	P01009 [335-352]		0	1833.92	1.071	0.995743	26.59	1115985	1042405	8.67	38.26	1100711	730842	1115985	745056	541769	826584		High	High	High	High	High	High	High	4.85e-05	3.99e-12	6.2	62.31
0	High	[K].VFSNGADLSGVTEEAPLKLSK.[A]			0.000762	0.000769	1	1	1	2	P01009	P01009 [335-355]		1	2162.13	0.65	0.710812	96.52	196697	302772	24.5	74.42	128323	135521	241469	357290	185579	31951.7		Peak Found	Peak Found	Peak Found	High	High	Peak Found	High	4.85e-05	3.66e-07	2.56	65.18
0	High	[K].VGAHAGEYGAEALER.[M]			2.48e-05	0.000769	1	1	1	115	P69905	P69905 [18-32]		0	1529.73	0.486	0.434308	23.94	4546324	9155620	23.55	25.44	2740624	3473450	4546324	6543950	6656225	3001136		High	High	High	High	High	High	High	4.85e-05	6.22e-10	5.42	38.62
0	High	[K].VHQYFNVELIQPGAVK.[V]			0.001221	0.000769	1	1	1	10	P01024	P01024 [1463-1478]		0	1841.99	3.271	0.47619	98.27	90938.4	27804.5	91.34	44.89	79873.8	8525.43	191362	14305.3	23675.5			High	High	High	Peak Found	Peak Found	Not Found	High	4.85e-05	8.8e-07	3.53	67.17
0	High	[K].VHTECCHGDLLECADDR.[A]	3xCarbamidomethyl [C5; C6; C13]		3.19e-06	0.000769	1	1	1	48	P02768	P02768 [265-281]		0	2086.84	3.527	0.387075	101.07	1462001	414477	49.05	106.34	1349035	350110	1462001	296246	798092	34220.6		High	High	High	High	High	High	High	4.85e-05	1.36e-11	5.18	37.56
0	High	[K].VHTECCHGDLLECADDRADLAK.[Y]	3xCarbamidomethyl [C5; C6; C13]		2.57e-06	0.000769	1	1	1	103	P02768	P02768 [265-286]		1	2585.12	4.204	0.268115	140.22	3812347	906931	127.83	124.94	3348495	142485	17826008	648226	2411855	25613		High	High	High	High	High	High	High	4.85e-05	9.12e-12	4.31	45.5
0	High	[K].VIPACLPSPNYVVADR.[T]	1xCarbamidomethyl [C5]		0.052751	0.001498	1	1	1	8	P00747	P00747 [681-696]		0	1770.92	1.624	0.995743	101.02	31105.6	11394.9	37.19	91.24	27320.9	24494.8	16002.9	7045.15	6984.27	21540.5		High	High	High	Peak Found	Peak Found	High	High	9.08e-05	0.000999	2.68	65.31
0	High	[K].VKDISEVVTPR.[F]			0.063395	0.003562	1	1	1	2	P00751	P00751 [669-679]		1	1242.7	1.233	0.995743	21.79	13415.9	10877	8.93	35.75	13515.1	9010.49	13415.9	7392.98	11567	5086.95		Peak Found	Peak Found	High	Peak Found	High	Peak Found	High	0.000215	0.001407	2.36	37.38
0	High	[K].VKSPELQAEAK.[S]			0.001677	0.000769	1	1	1	39	P02652	P02652 [52-62]		1	1199.66	0.532	0.503671	4.47	748335	1407487	0.69	26.22	657323	509509	748335	619177	862693	678087		High	High	High	High	High	High	High	4.85e-05	1.59e-06	3.77	23.97
0	High	[K].VLGAFSDGLAHLDNLK.[G]			0.003648	0.000769	2	2	1	12	P02042; P68871	P02042 [68-83]; P68871 [68-83]		0	1669.89	1.449	0.995743	123.36	39390.7	127031	122.83	82.31	34598	12215.2	234514	90794.8	99210.6	3306.72	Shared	High	Peak Found	High	High	High	Peak Found	High	4.85e-05	6.74e-06	1.71	73.71
0	High	[K].VLLDGVQNPR.[A]			0.005959	0.000769	1	1	1	8	P01024	P01024 [306-315]		0	1110.63	1.616	0.995743	27.15	344888	195804	12.81	23.61	310491	191149	344888	122676	120015	125205		High	High	High	High	Peak Found	High	High	4.85e-05	1.69e-05	2.73	42.75
0	High	[K].VLSALQAVQGLLVAQGR.[A]			0.000836	0.000769	1	1	1	10	P01019	P01019 [180-196]		0	1723.02	1.261	0.995743	67.45	27358	18827.8	52.16	26.14	26294.6	6098.86	27358	11162.2	13912.8			High	Peak Found	High	Peak Found	High	Not Found	High	4.85e-05	4.36e-07	3.55	95.04
0	High	[K].VLSLAQEQVGGSPEK.[L]			5.52e-05	0.000769	2	2	1	25	P0C0L4; P0C0L5	P0C0L4 [1085-1099]; P0C0L5 [1085-1099]		0	1541.82	2.093	0.91623	55.25	226861	95548.7	18.1	44.41	199259	112663	229700	55841.7	58564.8	81819.6	Shared	High	High	High	High	High	High	High	4.85e-05	2.76e-09	4.64	45.98
0	High	[K].VLYDAEISQIHQ.[S]			0.012176	0.000769	1	1	1	2	P35908	P35908 [315-326]		0	1415.72	0.763	0.863788	87.51	7231.68	8744.97	81.39	43.05		9599.23	3753.63	6250.44	3805.97	6757.07		Not Found	High	Peak Found	Peak Found	Peak Found	Peak Found	High	4.85e-05	6.38e-05	3.38	57.34
0	High	[K].VLYDAEISQIHQSVTDTNVILSMDNSR.[N]			0.00934	0.000769	1	1	1	1	P35908	P35908 [315-341]		0	3048.49	0.263	0.062583	91.46	4288.71	23918.8	72.56	78.62	3766.9	8360.51	3421.98	33011.4	14660.6	2924.59		Peak Found	Peak Found	Peak Found	High	Peak Found	Peak Found	High	4.85e-05	3.91e-05	3.17	84.66
0	High	[K].VLYDAEISQIHQSVTDTNVILSMDNSR.[N]	1xOxidation [M23]		8.48e-05	0.000769	1	1	1	19	P35908	P35908 [315-341]		0	3064.49	0.872	0.969931	130.58	76596.7	194959	79.57	72.94	67277.1	157324	53348.4	187144	119496	14601.2		High	High	High	High	High	High	High	4.85e-05	6.13e-09	5.24	79.15
0	High	[K].VMDKYTFELSR.[R]	1xOxidation [M2]		0.015627	0.000769	1	1	1	16	P02774	P02774 [342-352]		1	1404.68	1.356	0.995743	74.1	21539.5	22492.2	55.14	54.88	18918.8	10398	43063.8	16076.2	19464	4126.1		High	High	High	High	High	High	High	4.85e-05	0.000102	3.57	47.23
0	High	[K].VMDKYTFELSR.[R]			0.016696	0.000769	1	1	1	6	P02774	P02774 [342-352]		1	1388.69	1.395	0.995743	92.75	25829.9	18520.2	67.58	79.42	22687.2	6662.6	46538.6	13237.3	22161.2	2228.66		High	Peak Found	High	Peak Found	High	Peak Found	High	4.85e-05	0.000115	2.99	52.57
0	High	[K].VNKDDEEFIESNK.[M]			0.009581	0.000769	1	1	1	8	P00450	P00450 [945-957]		1	1566.73	2.319	0.804579	46.42	179121	69624.5	26.08	47.71	157327	80811.1	200430	36156.3	42675	58855.8		High	High	High	Peak Found	Peak Found	Peak Found	High	4.85e-05	4.09e-05	3.59	35.03
0	High	[K].VNVDAVGGEALGR.[L]			0.00221	0.000769	1	1	1	3	P02042	P02042 [19-31]		0	1256.66	0.263	0.033178	51.55	24295.4	92345.4		64.46		16739.2		148166	36920	43188		Not Found	Peak Found	Not Found	High	Peak Found	High	High	4.85e-05	2.66e-06	3.96	48.1
0	High	[K].VNVDEVGGEALGR.[L]			0.006051	0.000769	1	1	1	44	P68871	P68871 [19-31]		0	1314.66	0.273	0.119393	65.84	2004989	7353542	57.52	14.78	1149958	2766542	2004989	5851659	3722187	3439095		High	High	High	High	High	High	High	4.85e-05	1.73e-05	4.4	49.4
0	High	[K].VPQVSTPTLVEVSR.[N]			0.000212	0.000769	1	1	1	96	P02768	P02768 [439-452]		0	1511.84	0.926	0.99286	30.84	8172554	8687969	13.96	24.22	7724157	5630764	6656376	5140492	5325129	5401944		High	High	High	High	High	High	High	4.85e-05	3.37e-08	3.35	57.41
0	High	[K].VPTGGVEEGLLER.[H]			0.002684	0.000769	1	2	1	8	P0DOX3	P0DOX3 [339-351]		0	1355.72	1.717	0.99286	46.11	18873.9	9612.58	15.26	41.7	19292.6	11141.2	18873.9	6729.48	5891.85	8681.41		High	High	High	Peak Found	Peak Found	High	High	4.85e-05	3.81e-06	2.99	53.92
0	High	[K].VQAAVGTSAAPVPSDNH.[-]			8.23e-05	0.000769	1	1	1	19	P02649	P02649 [301-317]		0	1620.8	0.909	0.99286	21.68	91509.3	98823.4	15.56	24.02	95868.5	63048.5	80236.1	70633.7	54105.5	64370.2		High	High	High	High	High	High	High	4.85e-05	5.77e-09	4.91	36.33
0	High	[K].VQALEEANNDLENK.[I]			4.78e-05	0.000769	1	1	1	27	P35527	P35527 [171-184]		0	1586.77	0.746	0.717151	129.51	60400.2	80966.9	129.7	73.68	53051.2	297767	27362.8	57870.9	44909.8	116060		High	High	High	High	High	High	High	4.85e-05	2.1e-09	5.16	45.21
0	High	[K].VQHIQLLQK.[N]			0.005245	0.000769	1	1	1	19	P02671	P02671 [149-157]		0	1106.67	3.73	0.351276	72.74	498114	133543	57.28	27.52	437508	116295	672282	95449.2	96519.7	41546		High	High	High	High	High	Peak Found	High	4.85e-05	1.33e-05	2.72	36.43
0	High	[K].VQPYLDDFQK.[K]			0.071372	0.003562	1	1	1	20	P02647	P02647 [121-130]		0	1252.62	0.811	0.944505	30.97	1097084	1447892	29.48	25.77	1457395	755874	971237	1034876	734122	923742		High	High	High	High	High	High	High	0.000253	0.001764	1.95	53.28
0	High	[K].VQPYLDDFQKK.[W]			0.083098	0.00407	1	1	1	14	P02647	P02647 [121-131]		1	1380.72	1.152	0.995743	16.05	1620502	1506023	18.28	19.9	1904121	1090807	1620502	1345444	923089	593780		High	High	High	High	High	High	High	0.000369	0.002343	2.11	45.32
0	High	[K].VQWKVDNALQSGNSQESVTEQDSK.[D]			0.124617	0.00564	2	2	1	1	P01834; P0DOX7	P01834 [39-62]; P0DOX7 [146-169]		1	2677.27														No Quan Values	Not Found	Not Found	Not Found	High	Not Found	Not Found	High	0.000817	0.005028	3.26
0	High	[K].VRVELLHNPAFCSLATTK.[R]	1xCarbamidomethyl [C12]		0.028582	0.000769	1	1	1	7	P01024	P01024 [862-879]		1	2056.1	100	3.96e-16		46473.7						46473.7					Not Found	Not Found	High	Not Found	Not Found	Not Found	High	4.85e-05	0.000317	3.01	62.77
0	High	[K].VSALLTPAEQTGTWK.[L]			0.063395	0.003562	1	1	1	5	P04114	P04114 [1968-1982]		0	1601.85	1.88	0.969931	69.34	20795.9	6575.18	30.07	37.57	18265.7	8084.45	21353.2	4460.15	4030.13	5482.56		High	Peak Found	High	Peak Found	Peak Found	Peak Found	High	0.000215	0.001407	2.74	59.83
0	High	[K].VSEADSSNADWVTK.[Q]			0.001352	0.000769	1	1	1	13	P00751	P00751 [324-337]		0	1508.69	1.197	0.995743	40.51	37913.5	27192.5	21.94	41.61	33300.5	18020	40509	14352.6		17221.5		High	High	High	High	High	High	High	4.85e-05	1.06e-06	3.74	41.26
0	High	[K].VSFLSALEEYTK.[K]			0.000602	0.000769	1	1	1	53	P02647	P02647 [251-262]		0	1386.71	1.211	0.995743	93.33	544184	503116	58.33	68.44	621077	116242	544184	359600	357838	39979.7		High	High	High	High	High	High	High	4.85e-05	2.36e-07	3.28	90.37
0	High	[K].VSHSEDDCLAFK.[V]	1xCarbamidomethyl [C8]		0.000457	0.000769	1	1	1	20	P01024	P01024 [1451-1462]		0	1407.62	2.011	0.944505	93.46	264168	80557.8	41.89	58.59	269898	84168.1	264168	43411.9	49376.4	82742.2		High	High	High	Peak Found	Peak Found	High	High	4.85e-05	1.41e-07	3.6	36.03
0	High	[K].VSNRDSGVPDR.[F]			0.136341	0.00564	1	1	1	1	P06310	P06310 [76-86]		1	1201.59														No Quan Values	Not Found	Not Found	High	Not Found	Not Found	Not Found	High	0.000876	0.005947	3.03
0	High	[K].VSVFVPPR.[D]			0.080695	0.00407	1	2	1	22	P01871	P01871 [113-120]		0	900.53	2.092	0.91623	77.93	309323	78773.9	35.11	46.02	271688	111131	337241	56303.4	47262.5	76016.8		High	High	High	High	High	High	High	0.00029	0.002213	2.47	45.71
0	High	[K].VSVLCQENYLIQEGEEITCK.[D]	2xCarbamidomethyl [C5; C19]		0.000315	0.000769	1	1	1	6	P08603	P08603 [835-854]		0	2412.14	1.193	0.995743	22.4	12484.1	10171	23.15	16.15	13024.8	8601.38	9215.49	6481.76	6992.02			High	Peak Found	High	Peak Found	High	Not Found	High	4.85e-05	7.05e-08	3.34	85.22
0	High	[K].VSVLCQENYLIQEGEEITCKDGR.[W]	2xCarbamidomethyl [C5; C19]		0.095697	0.00407	1	1	1	1	P08603	P08603 [835-857]		1	2740.29	1.845	0.969931	49.88	9984.91	5411.1	19.44	50.97	7636.71		11466.7	2651.88	4837.05			Peak Found	Not Found	High	Peak Found	Peak Found	Not Found	High	0.000515	0.003056	2.07	82.22
0	High	[K].VTATDLDEPDTLHTR.[L]			0.000849	0.000769	1	1	1	5	Q08554	Q08554 [264-278]		0	1683.82	0.429	0.211921	71.65	20395.8	51401.4	105.07	25.74	16168.7	75183.6	20395.8	50401.5	26300	24039.3		Peak Found	High	Peak Found	High	Peak Found	Peak Found	High	4.85e-05	4.47e-07	2.54	42.67
0	High	[K].VTGEGCVYLQTSLK.[Y]	1xCarbamidomethyl [C6]		0.000326	0.000769	1	1	1	34	P01023	P01023 [1316-1329]		0	1554.78	1.865	0.99286	46.9	40172	19951.4	35.73	27.93	43022.8	15697	40172	10653.5	12228.8	12282.7		High	High	High	High	High	High	High	4.85e-05	7.54e-08	3.35	54.5
0	High	[K].VTIKPAPETEK.[R]			0.066939	0.003562	1	1	1	10	P01024	P01024 [1365-1375]		0	1212.68	2.156	0.888884	62.84	372972	121483	35.86	37.77	327592	149500	467181	81982.4	74460.6	101332		High	High	High	High	High	High	High	0.000215	0.001554	1.69	23.07
0	High	[K].VTIKPAPETEKRPQDAK.[N]			0.005959	0.000769	1	1	1	18	P01024	P01024 [1365-1381]		1	1908.06	2.572	0.783454	28.66	116468	49890	64.18	65.18	102297	18372.4	144384	40128	30579.2	4570.11		High	High	High	High	High	Peak Found	High	4.85e-05	1.68e-05	2.63	23.36
0	High	[K].VTLTCVAPLSGVDFQLR.[R]	1xCarbamidomethyl [C5]		4.32e-05	0.000769	1	1	1	29	P04217	P04217 [228-244]		0	1876	1.019	0.99286	38.58	64088.6	73282.4	19.49	64.84	76090.7	42428.7	64088.6	52378.4	52123.7	7041.44		High	High	High	High	High	High	High	4.85e-05	1.75e-09	4.35	83.51
0	High	[K].VTMQNLNDR.[L]			0.017213	0.000769	4	7	1	31	P02533; P13645; Q7Z3Y8; P08779	P02533 [117-125]; P13645 [148-156]; Q7Z3Y8 [86-94]; P08779 [119-127]		0	1090.53	0.455	0.373917	33.66	1802975	3966838	81.71	15.28	1583605	4187135	1508202	3479016	2231569	1855205	Shared	High	High	High	High	High	High	High	4.85e-05	0.000123	3.11	32.73
0	High	[K].VTMQNLNDR.[L]	1xOxidation [M3]		0.014553	0.000769	4	7	1	71	P02533; P13645; Q7Z3Y8; P08779	P02533 [117-125]; P13645 [148-156]; Q7Z3Y8 [86-94]; P08779 [119-127]		0	1106.53	0.536	0.512872	91.37	859591	2313079	91.46	26.11	755004	2518851	819098	1653266	935852	1223035	Shared	High	High	High	High	High	High	High	4.85e-05	8.92e-05	3.02	19.34
0	High	[K].VTSIQDWVQK.[T]			0.011166	0.000769	1	1	1	45	P00738	P00738 [392-401]		0	1203.64	1.257	0.995743	5.35	2670719	2124579	2.37	5.86	2290744	1840084	2734801	1613202	1230436	993620		High	High	High	High	High	High	High	4.85e-05	5.43e-05	3.61	55.76
0	High	[K].VTTSQDMLSIMEK.[L]	2xOxidation [M7; M11]		0.024556	0.000769	1	1	1	13	P05155	P05155 [403-415]		0	1514.71	1.635	0.995743	73.09	23074.2	14113.5	28.67	80.76	28563.5	15897.8	18632.5	5760.54	8650.59	18348.8		High	High	High	Peak Found	High	High	High	4.85e-05	0.000239	2.95	38.21
0	High	[K].VTVLGQPK.[A]			0.096162	0.00407	1	2	1	48	B9A064	B9A064 [105-112]		0	841.514	1.632	0.995743	30.65	322070	184056	27.15	20.93	356617	160006	322070	131554	104193	116385		High	High	High	High	High	High	High	0.000515	0.003078	2.53	29.96
0	High	[K].VTVNPGLLVPLDVK.[L]			0.159079	0.008521	1	1	1	1	Q6KB66	Q6KB66 [58-71]		0	1463.88														No Quan Values	Not Found	High	Not Found	Not Found	Not Found	Not Found	High	0.00116	0.00805	2.71
0	High	[K].VVAGVANALAHK.[Y]			0.004453	0.000769	2	2	1	25	P02042; P68871	P02042 [134-145]; P68871 [134-145]		0	1149.67	0.449	0.371877	35.7	588042	1310290	35.24	16.5	310993	516213	588042	980363	609736	612795	Shared	High	High	High	High	High	High	High	4.85e-05	9.75e-06	2.84	36.87
0	High	[K].VVAGVANALAHKYH.[-]			0.01175	0.000769	2	2	1	27	P02042; P68871	P02042 [134-147]; P68871 [134-147]		1	1449.8	0.65	0.710812	145.44	187269	811613	101.52	87.06	164484	65686.3	728648	580098	686790	9973.24	Shared	Peak Found	Peak Found	High	High	High	Peak Found	High	4.85e-05	6e-05	3.07	43.1
0	High	[K].VVEEQESR.[V]			0.037716	0.000769	2	2	1	16	P0C0L4; P0C0L5	P0C0L4 [1458-1465]; P0C0L5 [1458-1465]		0	975.474	1.518	0.995743	24.54	168255	110811	21	11.85	186287	115925	139818	76607.9	67919.6	62102.1	Shared	High	High	High	High	High	Peak Found	High	4.85e-05	0.000532	2.73	11.08
0	High	[K].VVLHPNYSQVDIGLIK.[L]			8.52e-06	0.000769	1	1	1	18	P00738	P00738 [236-251]		0	1795.01	1.82	0.99286	103.44	95915.5	65428.4	56.41	73.65	84245.4	24799.5	136160	53475.4	40103.1	3615.62		High	High	High	High	High	Peak Found	High	4.85e-05	8.52e-11	4.45	65.29
0	High	[K].VVNNSPQPQNVVFDVQIPK.[G]			0.00013	0.000769	1	1	1	48	P19823	P19823 [94-112]		0	2122.13	1.463	0.995743	33.32	95722.2	61625.5	35.31	16.4	84075.6	35824.3	110400	44046.7	33644.7	35298.7		High	High	High	High	High	High	High	4.85e-05	1.36e-08	4.21	71.59
0	High	[K].VYACEVTHQ.[G]	1xCarbamidomethyl [C4]		0.07315	0.003562	2	2	1	6	P01834; P0DOX7	P01834 [84-92]; P0DOX7 [191-199]		0	1106.49	1.778	0.989392	36.63	11013	7700.29	78.87	17.19	9673.02	25874.3	10403	4181.65	5042.03	3601.26	Shared	High	High	High	Peak Found	Peak Found	Peak Found	High	0.000253	0.001846	2.76	27.45
0	High	[K].VYACEVTHQGLSSPVTK.[S]	1xCarbamidomethyl [C4]		4.66e-05	0.000769	2	2	1	92	P01834; P0DOX7	P01834 [84-100]; P0DOX7 [191-207]		0	1875.93	1.264	0.995743	17.29	7750182	6129097	12.58	1.58	7611313	4633674	7750182	4380752	3808193	2815783	Shared	High	High	High	High	High	High	High	4.85e-05	2.01e-09	5.51	43.27
0	High	[K].VYAYYNLEESCTR.[F]	1xCarbamidomethyl [C11]		0.000235	0.000769	1	1	1	37	P01024	P01024 [1479-1491]		0	1667.74	1.789	0.99286	36.48	143157	76923.5	43.19	31.92	125739	43579.3	164601	54980.8	56398.1	21932.1		High	High	High	High	High	High	High	4.85e-05	4.09e-08	4.56	55.5
0	High	[K].VYDYYETDEFAIAEYNAPCSK.[D]	1xCarbamidomethyl [C19]		0.018958	0.000769	1	1	1	1	P01023	P01023 [1449-1469]		0	2548.09	1.397	0.995743	31.78	7760.52	5553.9	9.91	40.15	8052.47	5346.88	7750.64	3268.85	5849.41	2597.44		Peak Found	High	Peak Found	Peak Found	Peak Found	Peak Found	High	4.85e-05	0.000147	3.06	75.93
0	High	[K].WCALSHHER.[L]	1xCarbamidomethyl [C2]		0.07534	0.003562	1	1	1	3	P02787	P02787 [363-371]		0	1195.54	2.738	0.564865	124.99	29945.3	10938.3	153.4	62.39	26301.8	2906.42	408527	4868.37	10766.6			Peak Found	Peak Found	High	Peak Found	Peak Found	Not Found	High	0.000253	0.001941	1.83	22.75
0	High	[K].WELLQQVDTSTR.[T]			0.00095	0.000769	1	1	1	7	P04264	P04264 [212-223]		0	1475.75	0.234	0.01927	123.29	10588.4	45196.2	120.85		4766.48	43309.4	10588.4		27702.2			Peak Found	High	Peak Found	High	Peak Found	High	High	4.85e-05	5.51e-07	4.07	69.45
0	High	[K].WQEEMELYR.[Q]	1xOxidation [M5]		0.036595	0.000769	1	1	1	6	P02647	P02647 [132-140]		0	1299.57	0.791	0.929298	24.35	647489	818115	13.62	23.02	591003	446110	517386	584745	363734	445443		Peak Found	High	Peak Found	High	Peak Found	High	High	4.85e-05	0.000501	2.86	47.42
0	High	[K].WSSPPQCEGLPCK.[S]	2xCarbamidomethyl [C7; C12]		0.003294	0.000769	1	1	1	33	P08603	P08603 [920-932]		0	1545.68	1.198	0.995743	28.15	74969.4	59179.2	21.09	17.86	65847.8	39584.2	88406.6	37286.5	36272.8	34502.8		High	High	High	High	High	High	High	4.85e-05	5.58e-06	2.51	45.74
0	High	[K].WTLLQEQGTK.[T]			0.007693	0.000769	3	4	1	17	P04259; P02538; P13647	P04259 [195-204]; P02538 [195-204]; P13647 [200-209]		0	1203.64	0.412	0.308659	35.33	183113	444238	91.02	11.3	129884	491611	183113	364000	272288	190859	Shared	High	High	High	High	High	High	High	4.85e-05	2.7e-05	3.54	53.86
0	High	[K].YAASSYLSLTPEQWK.[S]			2.65e-05	0.000769	2	7	1	52	B9A064; P0DOY2	B9A064 [174-188]; P0DOY2 [66-80]		0	1743.86	1.733	0.99286	18.82	606317	349951	7.94	37.72	532546	364702	612208	250126	233721	79985	Shared	High	High	High	High	High	High	High	4.85e-05	7.03e-10	5.65	74.77
0	High	[K].YAATSQVLLPSKDVMQGTDEHVVCK.[V]	1xCarbamidomethyl [C24]		0.000519	0.000769	1	1	1	12	P01871	P01871 [65-89]		1	2776.36	3.059	0.551523	109.92	71457.9	23361.7	95.04	29.11	62763.6	12460.1	192415	13550.6	17644.7			High	Peak Found	High	High	Peak Found	Not Found	High	4.85e-05	1.79e-07	4.5	57.36
0	High	[K].YAATSQVLLPSKDVMQGTDEHVVCK.[V]	1xCarbamidomethyl [C24]; 1xOxidation [M15]		0.000311	0.000769	1	1	1	14	P01871	P01871 [65-89]		1	2792.36	2.397	0.783454	70.8	129245	61979.9	37	60.16	113520	53479.2	170503	50843.7	37989.4	7267.71		High	High	High	Peak Found	High	Peak Found	High	4.85e-05	6.9e-08	4.77	50.36
0	High	[K].YASQSISGVPSR.[F]			0.116019	0.005184	1	2	1	3	A0A0A0MT36	A0A0A0MT36 [69-80]		0	1251.63	1.312	0.995743	24.07	13636.1	9027.46	11.84	21.99	13076.3	8082.91	13636.1	6452.35	5481.01	6034.73		Peak Found	High	High	Peak Found	Peak Found	Peak Found	High	0.000792	0.00438	2.42	35.66
0	High	[K].YEASILTHDSSIR.[Y]			0.003781	0.000769	1	1	1	11	P02679	P02679 [122-134]		0	1491.74	5.421	0.15438	83.53	216522	39941.1	59.35	25.84	190177	58723.5	338512	28547.7	36743.7	18087.7		High	Peak Found	High	Peak Found	Peak Found	Peak Found	High	4.85e-05	7.23e-06	3.69	46.16
0	High	[K].YEELQITAGR.[H]			0.003098	0.000769	2	2	1	72	P04264; P04259	P04264 [377-386]; P04259 [360-369]		0	1179.6	0.422	0.323567	41.55	1372623	3248971	91.89	15.58	1205614	3685515	1072132	2870982	1991396	1399798	Shared	High	High	High	High	High	High	High	4.85e-05	4.99e-06	3.96	46.59
0	High	[K].YEELQQTAGR.[H]			0.005779	0.000769	1	1	1	27	P13647	P13647 [365-374]		0	1194.58	0.478	0.417425	97.34	150792	409738	105.15	34.62	132444	564271	139915	292859	179443	275252		High	High	High	High	High	High	High	4.85e-05	1.59e-05	3.99	29.68
0	High	[K].YEELQVTAGR.[H]			0.004231	0.000769	1	3	1	16	P02538	P02538 [360-369]		0	1165.59	0.602	0.478054	96.34	21537.6	38798.1	118.63	58.51	18773.4	111177	21537.6	27730.8	21771.2	43921.7		High	High	High	High	High	High	High	4.85e-05	8.93e-06	3.45	40.64
0	High	[K].YEELQVTVGR.[H]			0.003396	0.000769	1	1	1	32	P35908	P35908 [375-384]		0	1193.62	0.639	0.696338	79.06	106804	256419	66.17	42.4	62053.3	171112	106804	183274	170760	51738.1		High	High	High	High	High	High	High	4.85e-05	5.91e-06	3.99	48.44
0	High	[K].YENEVALR.[Q]			0.041493	0.000769	1	1	1	28	P13645	P13645 [238-245]		0	993.5	0.425	0.326911	100.59	192310	758602	86.66	32	168912	516271	182051	542208	262245	389165		High	High	High	High	High	High	High	4.85e-05	0.000638	2.72	34.22
0	High	[K].YFIDFVAR.[E]			0.018019	0.000769	1	1	1	18	P01042	P01042 [317-324]		0	1030.54	1.251	0.995743	60.51	26365.8	34690.6	69.54	54.6	23157.8	8520.72	54988	25453.6	21263	4623.61		High	High	High	High	High	High	High	4.85e-05	0.000132	3.24	70.71
0	High	[K].YGDGIQLTR.[S]			0.033932	0.000769	1	1	1	2	P15924	P15924 [95-103]		0	1022.53	0.383	0.212143	51.42	6260.49	17935.5	95.42	19	5074.2	19402	6260.49	15752.5	9255.73	8388.05		Peak Found	High	Peak Found	Peak Found	Peak Found	High	High	4.85e-05	0.000436	2.6	42.19
0	High	[K].YGMVAQVTQTLK.[L]	1xOxidation [M3]		0.008966	0.000769	1	1	1	9	P04114	P04114 [276-287]		0	1354.7	1.423	0.995743	55.74	15043	9486.99	32.77	58.01	18592	10364.4	10932.5	5491.81	5814.88	10014		High	High	High	Peak Found	Peak Found	High	High	4.85e-05	3.6e-05	3.23	45.06
0	High	[K].YGPPCPSCPAPEFLGGPSVFLFPPKPK.[D]	2xCarbamidomethyl [C5; C8]		3e-06	0.000769	1	1	1	35	P01861	P01861 [102-128]		0	2943.46	2.143	0.957623	103.82	119611	47390.1	75.83	58.09	105058	19062	206499	21891.6	44942.9			High	High	High	High	High	Not Found	High	4.85e-05	1.22e-11	4.4	87.52
0	High	[K].YGQTIRPICLPCTEGTTR.[A]	2xCarbamidomethyl [C9; C12]		0.000527	0.000769	1	1	1	18	P00751	P00751 [588-605]		0	2123.04	1.832	0.99286	47.55	55052.2	28755.3	41.43	25.99	48353.9	19016.5	68597.7	20552.8	22951.2	10373.1		High	High	High	High	High	High	High	4.85e-05	1.84e-07	3.77	54.63
0	High	[K].YICENQDSISSK.[L]	1xCarbamidomethyl [C3]		0.001438	0.000769	1	1	1	122	P02768	P02768 [287-298]		0	1443.64	1.003	0.995743	18.63	46459653	42084424	7.29	28.57	40806859	32622967	41274276	29401538	25794868	30983905		High	High	High	High	High	High	High	4.85e-05	1.2e-06	4.15	32.11
0	High	[K].YICENQDSISSKLK.[E]	1xCarbamidomethyl [C3]		0.162052	0.008521	1	1	1	1	P02768	P02768 [287-300]		1	1684.82	1.319	0.995743	9.03	63958.5	48485.5	3.24	8.24	56349.3	41704.2	63958.5	32666.1	29718.3	25114.3		Peak Found	Peak Found	Peak Found	Peak Found	Peak Found	High	High	0.001194	0.008345	2.45	38.53
0	High	[K].YLGEEYVK.[A]			0.041911	0.000769	1	1	1	28	P02787	P02787 [669-676]		0	1000.5	0.912	0.99286	11.93	1373549	1506032	3.71	10.28	1206428	893088	1390302	989839	923094	793557		High	High	High	High	High	High	High	4.85e-05	0.000646	1.96	48
0	High	[K].YLYEIAR.[R]			0.136985	0.00564	1	1	1	63	P02768	P02768 [162-168]		0	927.493	0.891	0.989025	9.01	17804190	19989365	1.26	13.8	15798041	12084892	17804190	13419131	12252111	11362578		High	High	High	High	High	High	High	0.000876	0.00603	2.48	47.65
0	High	[K].YNILPEKEEFPFALGVQTLPQTCDEPK.[A]	1xCarbamidomethyl [C23]		0.002754	0.000769	1	1	1	7	P01023	P01023 [1330-1356]		1	3163.57	1.985	0.969931	89.33	52911.6	11347.3	72.31	99.76	46473.8	4372.85	55511.2	3371.08	16733.3			High	Peak Found	High	Peak Found	High	Not Found	High	4.85e-05	3.99e-06	5.29	86.51
0	High	[K].YNSQNQSNNQFVLYR.[I]			0.002499	0.000769	1	1	1	19	P01042	P01042 [44-58]		0	1874.88	0.95	0.946167	12.73	48380.7	48509.4	8.97	9.39	44286	29150.6	48380.7	31826.9	29732.9	25107.5		High	High	High	High	High	High	High	4.85e-05	3.32e-06	4.3	52.5
0	High	[K].YQELQITAGR.[H]			0.003484	0.000769	1	1	1	5	Q7Z794	Q7Z794 [361-370]		0	1178.62	1.379	0.995743	30.65	41270.8	29934	13.92	53.23	36249.3	31500.2	34519	45323.1	15204.4	13999.5		Peak Found	Peak Found	Peak Found	High	Peak Found	High	High	4.85e-05	6.21e-06	3.46	49.31
0	High	[K].YQGTILSIDDNLQR.[T]			0.001995	0.000769	1	1	1	6	Q02413	Q02413 [460-473]		0	1635.83	0.538	0.461502	70.82	6480.86	12045.2	78.35	35.79	3852.19	12864.8	6480.86	12526.2	7382.88	3979.51		Peak Found	High	Peak Found	High	High	Peak Found	High	4.85e-05	2.2e-06	3.67	64.77
0	High	[K].YSDASDCHGEDSQAFCEK.[F]	2xCarbamidomethyl [C7; C16]		0.00108	0.000769	1	1	1	4	P01023	P01023 [272-289]		0	2105.78	3.742	0.366467	59.6	82539.8	19923.6	47.42	40.41	72497.1	30715.8	123917	10988.4	12211.8	15488.1		High	Peak Found	High	Peak Found	Peak Found	Peak Found	High	4.85e-05	6.98e-07	3.96	33.08
0	High	[K].YTACETAR.[T]	1xCarbamidomethyl [C4]		0.122852	0.00564	1	1	1	7	P00734	P00734 [87-94]		0	971.425	3.603	0.351276	10.52	48673.7	13457.3	4.28	39.35	42751.5	31312.6	49244.9	9618.54	7731.98	11459.4		High	High	High	High	High	High	High	0.000817	0.004885	2.39	17.15
0	High	[K].YTCLPGYVR.[S]	1xCarbamidomethyl [C3]		0.012748	0.000769	1	1	1	17	P04003	P04003 [79-87]		0	1128.55	1.356	0.995743	58.63	90027.8	47594.9	23.41	36.55	82327.6	40788.6	90027.8	31215.4	29172.4	38375.5		High	High	High	High	High	High	High	4.85e-05	6.93e-05	2.88	46.8
0	High	[K].YVLPNFEVK.[I]			0.070324	0.003562	2	2	1	11	P0C0L4; P0C0L5	P0C0L4 [236-244]; P0C0L5 [236-244]		0	1108.6	1.992	0.983002	49.5	119653	57676.2	35.76	30.75	142209	52739.1	119653	58086.2	27078.8	26973.9	Shared	High	High	High	High	High	Peak Found	High	0.000215	0.001719	2.58	65.73
0	High	[K].YVMLPVADQDQCIR.[H]	1xCarbamidomethyl [C12]		9.84e-05	0.000769	1	1	1	38	P00738	P00738 [298-311]		0	1707.82	1.697	0.99286	22.08	733926	424027	25.57	17.46	644628	318571	767818	228848	259899	211631		High	High	High	High	High	High	High	4.85e-05	8.04e-09	3.97	61.69
0	High	[K].YVMLPVADQDQCIR.[H]	1xCarbamidomethyl [C12]; 1xOxidation [M3]		6.7e-05	0.000769	1	1	1	156	P00738	P00738 [298-311]		0	1723.81	1.222	0.995743	35.01	1600418	1059465	14.72	23.76	1405694	865805	1672674	757249	630286	720699		High	High	High	High	High	High	High	4.85e-05	3.95e-09	4.54	56
0	High	[K].YVTSAPMPEPQAPGR.[Y]			0.001677	0.000769	1	2	1	26	P01871	P01871 [377-391]		0	1600.78	2.165	0.887152	52.24	157805	57985.7	33.37	48.98	138605	68944.6	202118	33028.6	35541.2	52625.1		High	High	High	High	High	High	High	4.85e-05	1.58e-06	3.61	46.09
0	High	[K].YVTSAPMPEPQAPGR.[Y]	1xOxidation [M7]		0.003362	0.000769	1	2	1	52	P01871	P01871 [377-391]		0	1616.77	1.746	0.99286	64.97	360746	142551	25.59	33.43	316854	159244	387123	94608.5	87373.9	110189		High	High	High	High	High	High	High	4.85e-05	5.8e-06	3.4	37.82
0	High	[KD].FAFNLYR.[VR]			0.136985	0.00564	1	2	1	8	P05546	P05546 [133-139]		0	930.483	2.087	0.905685	23.32	25272.5	11734.7	51.71	50.83	22197.6	5832.99	28348.6	8387.36	8323.77	1944.54		High	High	High	Peak Found	High	Peak Found	High	0.000876	0.006001	2.32	65.23
0	High	[KI].LRVDPVNFK.[L]			0.018019	0.000769	1	2	1	27	P69905	P69905 [92-100]		1	1087.63	0.363	0.232816	25.4	514321	1517404	8.53	50.7	490591	324362	514321	1084560	942075	229093		High	High	High	High	High	High	High	4.85e-05	0.000134	3.11	45.14
0	High	[KN].TTPPMLDSDGSFFLYSK.[L]			0.000277	0.000769	2	2	1	43	P01859; P01860	P01859 [272-288]; P01860 [323-339]		0	1905.89	1.918	0.96299	22.96	522490	272426	23.87	9.61	458918	241280	567217	203543	166978	110326	Shared	High	High	High	High	High	High	High	4.85e-05	5.51e-08	4.05	81.47
0	High	[KN].TTPPMLDSDGSFFLYSK.[L]	1xOxidation [M5]		2.24e-06	0.000769	2	2	1	106	P01859; P01860	P01859 [272-288]; P01860 [323-339]		0	1921.89	1.663	0.99286	6.28	984427	592124	3.02	5.74	864651	666901	1026123	404816	362932	296663	Shared	High	High	High	High	High	High	High	4.85e-05	7.06e-12	4.54	74.64
0	High	[KQ].FASFIDK.[V]			0.130668	0.00564	8	20	1	19	Q7Z794; Q7RTS7; P35908; P04264; P04259; P02538; Q8N1N4; P13647	Q7Z794 [175-181]; Q7RTS7 [151-157]; P35908 [189-195]; P04264 [191-197]; P04259 [174-180]; P02538 [174-180]; Q8N1N4 [122-128]; P13647 [179-185]		0	827.43	0.412	0.308659	72.01	312319	757514	104	36.15	274318	1009335	221890	541431	335220	526342	Shared	High	High	High	High	High	High	High	0.000876	0.005489	2.32	47.11
0	High	[KQ].FASFIDKVR.[F]			0.021633	0.000769	8	19	1	42	Q7Z794; Q7RTS7; P35908; P04264; P04259; P02538; Q8N1N4; P13647	Q7Z794 [175-183]; Q7RTS7 [151-159]; P35908 [189-197]; P04264 [191-199]; P04259 [174-182]; P02538 [174-182]; Q8N1N4 [122-130]; P13647 [179-187]		1	1082.6	0.54	0.520637	132.41	228400	570104	39.39	80.57	129187	157364	332525	407480	377407	13617.5	Shared	High	High	High	High	High	High	High	4.85e-05	0.000187	2.92	49.76
0	High	[KQ].FNWYVDGVEVHNAK.[T]			0.00059	0.000769	3	4	1	54	P01861; P01859; P0DOX5	P01861 [155-168]; P01859 [154-167]; P0DOX5 [277-290]		0	1677.8	5.639	0.146492	123.78	1289455	228649	94.61	104.95	1132565	146683	3065490	163426	412810	16090.1	Shared	High	High	High	High	High	High	High	4.85e-05	2.27e-07	3.24	61.39
0	High	[KQ].TYTCNVDHKPSNTK.[V]	1xCarbamidomethyl [C4]		0.013278	0.000769	2	2	1	18	P01861; P01859	P01861 [80-93]; P01859 [80-93]		0	1664.77	5.246	0.169812	36.53	193150	35073.6	37	31.83	169649	95533.5	290098	22364.9	21497.7	25862.2	Shared	High	High	High	High	High	High	High	4.85e-05	7.49e-05	1.52	17.28
0	High	[KR].AQYEEIAQR.[S]			0.043408	0.000769	3	6	1	33	P35908; P04259; P02538	P35908 [354-362]; P04259 [339-347]; P02538 [339-347]		0	1107.54	0.432	0.343364	85.09	1454481	3699314	86.18	28.35	891906	3351451	1454481	2644073	1440604	1981925	Shared	High	High	High	High	High	High	High	4.85e-05	0.000693	2.91	32.12
0	High	[KR].DAEAWFNEK.[S]			0.059144	0.002242	2	4	1	33	P13645; Q7Z3Y8	P13645 [335-343]; Q7Z3Y8 [274-282]		0	1109.49	0.348	0.214573	27.08	1096772	3207722	84.29	13.65	868526	2760017	1096772	2660829	1739524	1500183	Shared	High	High	High	High	High	High	High	0.000135	0.001236	3.02	56.09
0	High	[KR].LAADDFR.[AITLV]			0.14629	0.006182	5	17	1	44	P02533; P13645; P13646; Q04695; P08779	P02533 [195-201]; P13645 [229-235]; P13646 [185-191]; Q04695 [164-170]; P08779 [197-203]		0	807.399	0.296	0.152122	46.03	1561224	5553619	84.17	15.37	1371268	3711407	1256151	3969431	2597570	2646225	Shared	High	High	High	High	High	High	High	0.001004	0.006825	2.53	36.16
0	High	[KR].NKYEDEINK.[HR]			0.03966	0.000769	4	7	1	1	P04264; P04259; P02538; P13647	P04264 [268-276]; P04259 [251-259]; P02538 [251-259]; P13647 [256-264]		1	1152.55	0.401	0.245645	11.51	4871.72	12141.7	101.55	3.92	4278.98	16989.3	4520.79	8678.24	7018.39	5774.24	Shared	Peak Found	High	Peak Found	Peak Found	Peak Found	Peak Found	High	4.85e-05	0.000586	3.24	25.16
0	High	[KR].STSGGTAALGCLVK.[D]	1xCarbamidomethyl [C11]		0.000361	0.000769	2	3	1	50	P0DOX5; P01860	P0DOX5 [136-149]; P01860 [17-30]		0	1321.68	1.632	0.995743	27.06	4600681	2702327	13.62	36.76	4498876	2680562	4600681	1703975	1656341	2139575	Shared	High	High	High	High	High	High	High	4.85e-05	9.1e-08	4.23	49.54
0	High	[KR].SYELPDGQVITIGNER.[F]			0.081091	0.00407	1	10	1	4	A5A3E0	A5A3E0 [939-954]		0	1790.89	0.808	0.928168	43.93	5292.69	7699.24	36.54	43	4340.73	6344.36	5292.69	8141.59	4719.1	2154.68		Peak Found	High	Peak Found	High	High	Peak Found	High	0.00029	0.002247	2.41	72.42
0	High	[KR].YGAATFTR.[T]			0.162802	0.009102	1	2	1	3	P01023	P01023 [1264-1271]		0	886.442	1.932	0.961735	53.96	602137	228449	27.95	28.02	528874	261894	677586	154610	140024	163982		High	Peak Found	High	Peak Found	Peak Found	Peak Found	High	0.001295	0.008409	2.6	34.16
0	High	[L].AEDPQGDAAQK.[T]			0.097569	0.00407	1	1	1	16	P01009	P01009 [24-34]		0	1129.51	0.924	0.928168	29.16	63729.2	55414.1	22.06	19.31	55975.2	46899.5	43849.6	37171.9	33965	34460		High	High	High	High	High	High	High	0.000554	0.003177	1.59	10.97
0	High	[L].DQSNTPLSLTFEAYR.[F]			0.169697	0.009638	1	1	1	19	O94827	O94827 [179-193]		0	1741.84	1.679	0.99286	61.54	193879	126318	27.55	52.36	170290	85455.1	219325	90285.6	80080.8	18270.9		High	High	High	High	High	Peak Found	High	0.001349	0.009089	3.27	75.35
0	High	[L].GGGFSSGGFSGGSFSR.[G]			0.000242	0.000769	1	1	1	24	P13645	P13645 [44-59]		0	1450.63	0.266	0.10923	47.4	40851.5	157810	113.05	16.54	35179.3	185010	40851.5	144680	96726.8	70331.1		High	High	High	High	High	High	High	4.85e-05	4.31e-08	4.16	52.76
0	High	[L].IAFAQYLQQCPFEDHVK.[L]	1xCarbamidomethyl [C10]		0.128825	0.00564	1	1	1	2	P02768	P02768 [49-65]		0	2094.01	1.3	0.995743	104.92	8194.87	6303.21	81.69		3724.13		15838.6		3863.43			High	Not Found	High	Not Found	Peak Found	Not Found	High	0.000876	0.005366	2.47	75.11
0	High	[L].KECCEKPLLEK.[S]	2xCarbamidomethyl [C3; C4]		0.017656	0.000769	1	1	1	8	P02768	P02768 [300-310]		1	1433.71	1.239	0.995743	71.36	1453233	1217519	35.59	56.14	1276417	538994	1672031	870218	827316	161924		High	High	Peak Found	High	High	Peak Found	High	4.85e-05	0.000128	2.06	28.08
0	High	[L].LETMARNEVIADINCK.[G]	1xCarbamidomethyl [C15]; 1xOxidation [M4]		0.047502	0.001498	1	1	1	18	Q9BXW6	Q9BXW6 [25-40]		1	1892.92	0.823	0.798509	40.39	36961	37281.9	37.17	38.02	32463.9	13654.5	44165.7	20228.2	30102.6			High	High	High	High	High	Not Found	High	9.08e-05	0.000817	3.59	63.82
0	High	[L].LMANLESMPVSKGGEFKLQK.[L]	2xOxidation [M2; M8]		0.129437	0.00564	1	1	1	2	Q9ULU8	Q9ULU8 [350-369]		2	2239.15	1.799	0.99286	68.52	204932	113911	37.25	60.19	179998	75939	246147	81417.4	91538.4	15554.4		Peak Found	Peak Found	High	High	Peak Found	Peak Found	High	0.000876	0.005404	2.91	67.89
0	High	[L].TPTDTFQTVETLTCLSLER.[N]	1xCarbamidomethyl [C14]		0.014115	0.000769	1	1	1	11	Q8TAM1	Q8TAM1 [512-530]		0	2212.08	0.581	0.595736	20.91	576814	1042904	7.07	72.84	466673	397416	612240	745412	645532	54864.6		High	Peak Found	High	High	High	Peak Found	High	4.85e-05	8.43e-05	3.51	71.44
0	High	[L].VTVSSASTK.[G]			0.064343	0.003562	1	1	1	17	P0DOX5	P0DOX5 [115-123]		0	879.478	1.673	0.99286	31.78	160253	95786.4	36.21	10.97	140755	56386.1	176128	56376.9	58710.5	45025.4		High	High	High	High	High	High	High	0.000215	0.001455	2.06	13.4
0	High	[L].YQAELSQMQTQISETNVILSMDNNR.[S]	2xOxidation [M8; M21]		0.058852	0.002242	1	1	1	1	P04264	P04264 [319-343]		0	2945.36	1.534	0.995743	0	10146.1	6616.21				6990.52				3094.26		Not Found	High	Not Found	Not Found	Not Found	Peak Found	High	0.000135	0.001228	2.14	64.52
0	High	[M].CTAFHDNEETFLKK.[Y]	1xCarbamidomethyl [C1]		0.022991	0.000769	1	1	1	1	P02768	P02768 [148-161]		1	1739.81	1.33	0.997981	65.27	31285	15720.9	44.38	79.22	27478.5	8828.98	34134.6	5965.74	18149			Peak Found	Peak Found	High	Peak Found	Peak Found	Not Found	High	4.85e-05	0.00021	3.07	42.26
0	High	[M].PADLPSLAADFVESK.[D]			1.86e-05	0.000769	1	1	1	53	P02768	P02768 [323-337]		0	1559.8	1.424	0.995743	20.39	219694	154232	18.32	5.19	192964	187046	189284	109043	94533.8	78355.9		High	High	High	High	High	High	High	4.85e-05	3.62e-10	5.36	83.01
0	High	[M].PADLPSLAADFVESKDVCK.[N]	1xCarbamidomethyl [C18]		3.68e-05	0.000769	1	1	1	27	P02768	P02768 [323-341]		1	2062.02	0.764	0.895607	96.48	77111.7	120248	32.73	79.75	67729.5	38333.9	107858	100930	73703.9	3740.83		High	High	High	High	High	Peak Found	High	4.85e-05	1.3e-09	2.93	78.8
0	High	[M].SSLRAEDTAVYYCVK.[-]	1xCarbamidomethyl [C13]		0.029911	0.000769	1	1	1	26	A0A0J9YX35	A0A0J9YX35 [103-117]		1	1761.85	1.276	0.995743	36.89	93553	58687.4	28.55	24.41	96675	41791.4	93553	41946.6	34904.6	40326.2		High	High	High	High	High	High	High	4.85e-05	0.000344	3.3	56.55
0	High	[M].VHLTPEEK.[TS]			0.11166	0.004581	2	2	1	27	P02042; P68871	P02042 [2-9]; P68871 [2-9]		0	952.51	0.427	0.32897	66.88	1056868	2244415	48.02	34.1	487150	1084760	1056868	2638152	1375673	947520	Shared	High	High	High	High	High	High	High	0.000689	0.004072	2.5	19.7
0	High	[M].VLSPADKTNVK.[A]			0.034276	0.000769	1	1	1	27	P69905	P69905 [2-12]		1	1171.67	0.377	0.248171	73.58	1999926	8380023	32.93	33.18	1725659	2327364	1999926	6404202	5136380	2110902		High	High	High	High	High	High	High	4.85e-05	0.000442	2.79	21.54
0	High	[N].AAPGVDLTQLLNNMR.[S]			0.07534	0.003562	1	1	1	1	P13645	P13645 [308-322]		0	1612.85														No Quan Values	Not Found	Not Found	Not Found	High	Not Found	Not Found	High	0.000253	0.00195	2.17
0	High	[N].CELFEQLGEYK.[F]	1xCarbamidomethyl [C1]		0.004231	0.000769	1	1	1	11	P02768	P02768 [416-426]		0	1415.65	1.233	0.995743	22.46	28601.6	23191.3	26.6	1.08	28926.5	13079.9	28601.6	16703.1	14106.4			High	High	High	High	High	Not Found	High	4.85e-05	8.85e-06	3.14	68.96
0	High	[N].DEMPADLPSLAADFVESK.[D]			0.072791	0.003562	1	1	1	9	P02768	P02768 [320-337]		0	1934.9	1.532	0.995743	17.59	9450.43	6168.95	4.32	23.64	8878.71	6511.2	9338.16	5002.81	3781.15	2015.68		High	High	High	High	Peak Found	Peak Found	High	0.000253	0.00183	1.14	95.7
0	High	[N].DEMPADLPSLAADFVESK.[D]	1xOxidation [M3]		0.000875	0.000769	1	1	1	21	P02768	P02768 [320-337]		0	1950.9	1.106	0.995743	18.34	21062.2	19885.7	21.98	21.11	18499.5	19851	19280.2	12424.5	12188.5	12179.1		High	High	High	High	High	Peak Found	High	4.85e-05	4.71e-07	3.72	89.07
0	High	[N].QSLLQPLNVEIDPEIQK.[V]			4.61e-05	0.000769	1	1	1	25	P04264	P04264 [159-175]		0	1964.07	0.389	0.169812	126.14	22717.8	58382.2	135.04	30.96	9722.18	134306	22717.8	41728.5	45805.2	18333.4		High	High	High	High	High	High	High	4.85e-05	1.96e-09	4.93	79.55
0	High	[N].SGNTATLTISR.[VA]			0.073511	0.003562	1	2	1	2	P80748	P80748 [85-95]		0	1120.6	1.313	0.995743	20.33	18589.4	14327.4	11.43	15.73	18922.7	11902.1	18589.4	10240.4	7317.86	7675.15		High	Peak Found	Peak Found	Peak Found	Peak Found	Peak Found	High	0.000253	0.001865	2.69	34.19
0	High	[N].SPLDEENLTQENQDR.[G]			0.012301	0.000769	1	1	1	3	P01011	P01011 [27-41]		0	1787.8	1.281	0.999462	22.74	12786.1	8650.85	21.54	20.95	12817.8	8809.42	9392.51	5469.5	5302.38	5325.96		High	High	Peak Found	High	Peak Found	Peak Found	High	4.85e-05	6.53e-05	2.15	44.89
0	High	[N].SQESVTEQDSK.[D]			0.023581	0.000769	2	2	1	3	P01834; P0DOX7	P01834 [52-62]; P0DOX7 [159-169]		0	1237.55	1.108	0.995743	0.23	8450.43	7626.74	20.11		7422.26	5831.35	5817.35			3566.86	Shared	High	High	Peak Found	Not Found	Not Found	Peak Found	High	4.85e-05	0.00022	2.51	13.89
0	High	[P].CFSALEVDETYVPK.[E]	1xCarbamidomethyl [C1]		8.98e-05	0.000769	1	1	1	23	P02768	P02768 [511-524]		0	1657.78	1.186	0.995743	5.25	9038171	7619279	6.17	1.42	7657383	6765737	9038171	5445855	4729023	3507765		High	High	High	High	High	High	High	4.85e-05	6.82e-09	5.22	69.69
0	High	[P].GGAWAAEVISNAR.[E]			0.034974	0.000769	1	1	1	2	P0DJI9	P0DJI9 [68-80]		0	1301.66	3.713	0.302105	0	14650.4	3946.18			12867.8				2418.74			High	Not Found	Not Found	Not Found	Peak Found	Not Found	High	4.85e-05	0.000461	3.96	60.98
0	High	[P].IYYANSDLYSNALKR.[K]			0.111125	0.004581	1	1	1	1	P58743	P58743 [544-558]		1	1790.91	0.437	0.28124	35.41	8254.09	19640.4	11.25	41.02	7249.81	5948.56	6932.44	14112.6	5136.55	9185.39		Peak Found	Peak Found	Peak Found	High	Peak Found	Peak Found	High	0.000689	0.004032	2.15	70.21
0	High	[P].NSPLDEENLTQENQDR.[G]			3.02e-05	0.000769	1	1	1	25	P01011	P01011 [26-41]		0	1901.85	1.188	0.995743	35.2	94159.8	70311	14.08	30.74	87275.4	64874.7	75367	45333.1	43095.8	51282.9		High	High	High	High	High	High	High	4.85e-05	8.94e-10	4.09	46.43
0	High	[P].SVFPLAPCSR.[S]	1xCarbamidomethyl [C8]		0.136341	0.00564	3	3	1	4	P01861; P01859; P01860	P01861 [7-16]; P01859 [7-16]; P01860 [7-16]		0	1133.58	1.593	0.995743	21.96	39999.1	25110.3	22.14	11.29	39631.3	19778.1	39999.1	15632.5	16823.8	11743.5	Shared	High	Peak Found	High	Peak Found	Peak Found	Peak Found	High	0.000876	0.005974	1.9	55.1
0	High	[PR].CPAPELLGGPSVFLFPPKPK.[D]	1xCarbamidomethyl [C1]		3.08e-06	0.000769	2	3	1	46	P0DOX5; P01860	P0DOX5 [231-250]; P01860 [159-178]		0	2151.17	3.305	0.443786	112.62	153443	46421.3	60.56	81.28	150499	25413	153443	33179.5	40393.4	1947.27	Shared	High	High	High	High	High	Peak Found	High	4.85e-05	1.28e-11	4.16	82.52
0	High	[Q].DEPPQSPWDR.[V]			0.032921	0.000769	1	1	1	59	P02647	P02647 [25-34]		0	1226.54	0.662	0.735038	30.82	647825	843253	26.32	25.07	706494	446342	467801	602712	475226	568365		High	High	High	High	High	High	High	4.85e-05	0.000413	2.01	43.36
0	High	[Q].GTLVTVSSASTK.[G]			0.018671	0.000769	1	1	1	19	P0DOX5	P0DOX5 [112-123]		0	1150.63	1.658	0.99286	42.11	545044	256032	23.92	23.08	478728	246322	574845	182998	137380	162157		High	High	High	High	High	High	High	4.85e-05	0.000143	2.72	33.03
0	High	[Q].ISALEEQLQQIR.[A]			0.040262	0.000769	1	1	1	3	P13645	P13645 [411-422]		0	1427.79	0.328	0.149987	137.34	5412.13	16525.5	149.08	25.93	4753.63	51589.8	2289.71	12040.3	6234.81	7728.61		Peak Found	High	Peak Found	Peak Found	High	High	High	4.85e-05	0.000602	3.02	65.28
0	High	[Q].ITQIEHEVSSSGQEVQSSAK.[E]			0.000462	0.000769	1	1	1	1	P35527	P35527 [349-368]		0	2144.05	0.37	0.212143	55.85	5741.28	11095.2	65.85	59.08	3044.91	6551.03		6631.58	15866.9	5188.98		Peak Found	Peak Found	Not Found	Peak Found	High	Peak Found	High	4.85e-05	1.43e-07	4.67	42.9
0	High	[Q].LVESGGGLIQPGGSLR.[L]			0.116574	0.005184	1	1	1	4	A0A0C4DH42	A0A0C4DH42 [23-38]		0	1539.85	1.664	0.995743	13.88	39026.8	23458.1	19.24	5.12	37486.9	19962.1	39026.8	16147.1	14378.2	11686.3		High	High	High	High	Peak Found	Peak Found	High	0.000792	0.004419	2.69	55.3
0	High	[Q].LVESGGGLVQPGGSLR.[L]			0.000193	0.000769	4	9	1	23	P01780; A0A0J9YX35; A0A0C4DH35; A0A0B4J1Y9	P01780 [23-38]; A0A0J9YX35 [23-38]; A0A0C4DH35 [23-38]; A0A0B4J1Y9 [23-38]		0	1525.83	1.474	0.995743	30.54	84671.3	51756.3	11	29.97	75749.4	48373.7	84671.3	34054	31723.1	37716.1	Shared	High	High	High	High	High	High	High	4.85e-05	2.85e-08	4.51	49.27
0	High	[Q].LVESGGGLVQPGR.[S]			0.034798	0.000769	2	2	1	9	P01782; A0A0A0MS15	P01782 [23-35]; A0A0A0MS15 [23-35]		0	1268.7	1.367	0.995743	26.53	22297.6	14310.4	28.88	18.32	19584.7	8871.73	22755.8	10228.3	7032.38	7785.97	Shared	High	High	High	High	Peak Found	High	High	4.85e-05	0.000459	3.06	39.05
0	High	[Q].LVESGGGVVQPGR.[S]			0.002811	0.000769	1	3	1	8	P01768	P01768 [23-35]		0	1254.68	1.466	0.995743	47.74	54625.2	28186.5	30.87	31.57	47978.9	23502.6	65294.5	20146.2	15589.9	20830.8		High	High	High	High	High	High	High	4.85e-05	4.15e-06	3.81	32.59
0	High	[Q].LVQSGAEVK.[K]			0.055721	0.001498	4	12	1	1	P01742; P23083; A0A0J9YXX1; A0A0C4DH31	P01742 [23-31]; P23083 [23-31]; A0A0J9YXX1 [23-31]; A0A0C4DH31 [23-31]		0	930.525	1.685	0.995743	41.18	52917.3	25841.6	16.45	34.52	50600.7	28533.8	52917.3	18470.2	15062.8	20574.7	Shared	High	Peak Found	Peak Found	Peak Found	Peak Found	Peak Found	High	9.08e-05	0.001106	2.34	18.96
0	High	[Q].MTQSPSSLSASVGDR.[V]	1xOxidation [M1]		0.044287	0.000769	3	7	1	1	P01593; A0A0C4DH72; P04430	P01593 [26-40]; A0A0C4DH72 [26-40]; P04430 [26-40]		0	1538.71	1.503	0.995743	27.48	6851.99	4559.85	27.65	31.48	8775.11	4720.92	5991.65	2749.49	2794.88	3236.01	Shared	High	Peak Found	Peak Found	Peak Found	Peak Found	Peak Found	High	4.85e-05	0.000716	3.15	37.48
0	High	[Q].SLLQPLNVEIDPEIQK.[V]			0.000187	0.000769	1	1	1	27	P04264	P04264 [160-175]		0	1836.01	0.25	0.020592	68.59	14985.9	59974.3	143.96	30.1	13162.5	147443	12165.5	62697.3	36760.1	23117.7		High	High	High	High	High	High	High	4.85e-05	2.67e-08	3.62	79.31
0	High	[QR].HGSSSGSSSSYGQHGSGSR.[Q]			5.86e-06	0.000769	1	1	1	37	Q86YZ3	Q86YZ3 [973-991]; [1443-1461]; [1913-1931]; [2383-2401]		0	1808.75	0.503	0.45999	84.87	78855.2	158953	90.77	44.46	35066.8	171780	78855.2	113611	129889	37116.9		High	High	High	High	High	High	High	4.85e-05	4.23e-11	4.55	7.45
0	High	[R].AACAQLNDFLQEYGTQGCQV.[-]	2xCarbamidomethyl [C3; C18]		1.63e-05	0.000769	2	2	1	34	P0C0L4; P0C0L5	P0C0L4 [1725-1744]; P0C0L5 [1725-1744]		0	2273	1.697	0.995743	13.96	93653.4	54864.4	5.81	16.16	82258.5	70192.9	91301.1	39214.2	32974.7	33242.1	Shared	High	High	High	High	High	High	High	4.85e-05	2.85e-10	5.23	84.02
0	High	[R].AATVGSLAGQPLQER.[A]			0.000893	0.000769	1	1	1	28	P02649	P02649 [210-224]		0	1497.8	0.793	0.929298	16.92	97723.2	109145	14.57	15.78	85833.1	72258.1	78483	78011.3	60650.3	62640.5		High	High	High	High	High	High	High	4.85e-05	4.92e-07	3.75	47.44
0	High	[R].ADDKVYPGEQYTYMLLATEEQSPGEGDGNCVTR.[I]	1xCarbamidomethyl [C30]		0.002499	0.000769	1	1	1	4	P00450	P00450 [145-177]		1	3693.63	3.661	0.315967	24.09	19120.7	5222.75	23.66	6.12	14185		22637.9	3898.16	3065.51			Peak Found	Not Found	High	Peak Found	Peak Found	Not Found	High	4.85e-05	3.33e-06	3.51	81.34
0	High	[R].ADDKVYPGEQYTYMLLATEEQSPGEGDGNCVTR.[I]	1xCarbamidomethyl [C30]; 1xOxidation [M14]		0.001154	0.000769	1	1	1	10	P00450	P00450 [145-177]		1	3709.63	2.983	0.50863	54.33	41510.2	12629.8	37.1	46.11	36459.6	17528	55776.9	6435.63	10858.5			High	Peak Found	High	Peak Found	High	Not Found	High	4.85e-05	7.88e-07	5.91	75.51
0	High	[R].ADLFYDVEALDLESPK.[N]			0.000158	0.000769	1	1	1	13	P04196	P04196 [220-235]		0	1824.89	0.641	0.630401	24.15	11331.8	17682.9	17.79	0.17	9953.06	6713.65	13851.5	12654	10825.4			High	High	High	High	High	Not Found	High	4.85e-05	1.95e-08	4.4	89.89
0	High	[R].AEATTLHVAPQGTAMAVSTFR.[K]	1xOxidation [M15]		0.00034	0.000769	1	1	1	11	P07360	P07360 [70-90]		0	2175.09	1.424	0.995743	63.71	36089.7	17671.9	24.89	32.23	33400.8	15967.9	36089.7	12631	9975.82	13347.1		High	High	High	High	High	High	High	4.85e-05	8.1e-08	4.4	53.57
0	High	[R].AEDTALYYCAK.[D]	1xCarbamidomethyl [C9]		0.018203	0.000769	1	2	1	12	P01782	P01782 [107-117]		0	1304.58	1.929	0.99286	29.97	122430	52794.5	20.3	17.87	117830	61367.4	122430	36270.6	32359.4	32524.1		High	High	High	Peak Found	Peak Found	High	High	4.85e-05	0.000135	3.28	40.66
0	High	[R].AEDTAVYYCAK.[-]	1xCarbamidomethyl [C9]		0.008921	0.000769	1	2	1	21	P01768	P01768 [107-117]		0	1290.57	1.894	0.969931	49.14	308212	162753	19.76	41.57	270712	154612	333338	83112	99756.6	123133		High	High	High	High	High	High	High	4.85e-05	3.58e-05	3.84	36.17
0	High	[R].AEDTAVYYCVK.[-]	1xCarbamidomethyl [C9]		0.079518	0.00407	1	1	1	2	A0A0J9YX35	A0A0J9YX35 [107-117]		0	1318.6	1.479	0.995743	49.99	668569	338168	18.94	36.78	597068	327284	668569	229637	207274	278699		High	Peak Found	Peak Found	Peak Found	High	Peak Found	High	0.00029	0.002159	2.74	38.2
0	High	[R].AEDTAVYYCVR.[-]	1xCarbamidomethyl [C9]		0.018577	0.000769	1	1	1	7	A0A0C4DH35	A0A0C4DH35 [107-117]		0	1346.61	1.394	0.995743	39.05	51563.3	31360.3	25.31	32.22	59409.5	35526.3	40813.5	20919.9	19221.8	23852.1		High	High	High	High	Peak Found	High	High	4.85e-05	0.000141	3.75	45.32
0	High	[R].AELQCPQPAA.[R]	1xCarbamidomethyl [C5]		0.085988	0.00407	1	1	1	23	P01024	P01024 [658-667]		0	1084.51	1.422	0.995743	45.39	314258	169165	21.84	31.06	291384	148425	314258	108260	103686	123490		High	High	High	High	High	High	High	0.000405	0.002504	2.5	36.77
0	High	[R].AELQEGAR.[Q]			0.071372	0.003562	1	1	1	26	P02647	P02647 [148-155]		0	873.442	1.985	0.953378	88.27	352870	177776	33.1	82.32	514269	229608	352870	127065	38221.7	194050		High	High	High	High	Peak Found	High	High	0.000253	0.001761	2.5	15.53
0	High	[R].AETECQNTEYQQLLDIK.[I]	1xCarbamidomethyl [C5]		4.47e-06	0.000769	1	1	1	69	P13645	P13645 [423-439]		0	2082.97	0.365	0.233861	17.33	174638	511052	91.65	7.73	146795	514615	174638	380754	280449	239008		High	High	High	High	High	High	High	4.85e-05	2.55e-11	5.56	68.12
0	High	[R].AFQPFFVELTMPYSVIR.[G]	1xOxidation [M11]		0.002698	0.000769	1	2	1	5	P01023	P01023 [788-804]		0	2061.05	2.679	0.578572	79.84	13634.7	5089.65	19.51	74.41	10423		15666.1	2026.95	5598.82			High	Not Found	Peak Found	Peak Found	High	Not Found	High	4.85e-05	3.84e-06	3.6	99.78
0	High	[R].AIDEDCSQYEPIPGSQK.[A]	1xCarbamidomethyl [C6]		0.048461	0.001498	1	1	1	5	P07357	P07357 [135-151]		0	1936.86	1.539	0.995743	48.24	10607.8	6894.52	15.24	58.07	10677.8	7308.64	8937.78	4927.84	3188.47	7024.77		High	High	Peak Found	High	Peak Found	High	High	9.08e-05	0.000854	2.43	47.02
0	High	[R].AIEDYINEFSVR.[K]			0.002768	0.000769	1	1	1	20	P02748	P02748 [497-508]		0	1455.71	1.715	0.995743	40.35	39360.1	22950.6	13.2	46.16	34571.1	26152.2	48146.6	16403.9	19328	5307.74		High	High	High	High	High	High	High	4.85e-05	4.04e-06	4.14	78.35
0	High	[R].AIGGGLSSVGGGSSTIK.[Y]			0.000204	0.000769	1	2	1	14	P02538	P02538 [534-550]		0	1447.78	0.347	0.122204	122.5	17393.5	50151.9	119.87	68.22	7674.52	68983.9	17393.5	35845.9	15780.7	49894.7		Peak Found	High	Peak Found	High	High	High	High	4.85e-05	3.12e-08	3.48	45.57
0	High	[R].AILVDLEPGTMDSVR.[S]	1xOxidation [M11]		0.063709	0.003562	1	4	1	6	Q13885	Q13885 [63-77]		0	1631.83	0.887	0.969931	114.47	6566.03	10032.7	104.98	122.31	5767.14	18139.9	3007.61	26637.7	1655.39			Peak Found	High	Peak Found	High	Peak Found	Not Found	High	0.000215	0.001424	3.2	63.89
0	High	[R].ALDFAVGEYNK.[A]			0.064662	0.003562	1	1	1	5	P01034	P01034 [52-62]		0	1226.61	0.493	0.29701	64.84	25664.4	52077.9	60.35	14.34	22541.8	38339.8	17855.7	43616.8	31920.2	21472.2		Peak Found	Peak Found	High	High	Peak Found	Peak Found	High	0.000215	0.001464	2.4	57.83
0	High	[R].ALEEANADLEVK.[I]			0.001915	0.000769	3	4	1	26	P02533; P13646; P08779	P02533 [135-146]; P13646 [124-135]; P08779 [137-148]		0	1301.66	0.303	0.158359	106.17	93494.1	445134	118.86	28.96	82118.5	471684	87585.4	318158	177046	247471	Shared	High	High	Peak Found	High	High	High	High	4.85e-05	2.03e-06	4.33	43.93
0	High	[R].ALEEANTELEVK.[I]			0.024806	0.000769	1	1	1	2	Q04695	Q04695 [104-115]		0	1345.68	0.397	0.212886	102.36	11670.1	29379.4	122.91	49	10250.2	55188.9	7632.18	19896.5	18007.5	29195.4		Peak Found	High	Peak Found	High	Peak Found	Peak Found	High	4.85e-05	0.000241	3.51	44.34
0	High	[R].ALEESNYELEGK.[I]			0.001729	0.000769	1	1	1	63	P13645	P13645 [166-177]		0	1381.65	0.349	0.214858	80.13	1799588	7761095	100.25	22.86	1567044	6324475	1799588	5669657	3129105	3629699		High	High	High	High	High	High	High	4.85e-05	1.68e-06	4.06	42.39
0	High	[R].ALEILQEEDLIDEDDIPVR.[S]			6.14e-06	0.000769	2	2	1	35	P0C0L4; P0C0L5	P0C0L4 [757-775]; P0C0L5 [757-775]		0	2225.12	1.68	0.995743	47.84	103559	77465	27.99	62.07	131171	60745.4	103559	55367.8	54475	8368.72	Shared	High	High	High	High	High	Peak Found	High	4.85e-05	4.61e-11	4.65	86.88
0	High	[R].ALMGSPQLVAAVVR.[T]			0.005272	0.000769	1	1	1	2	P14923	P14923 [178-191]		0	1411.81	0.689	0.747188	48.28	5274.29	5605.23	57.46	47.67		5592.83	3426.93	8182.97	3435.62	2393.44		Not Found	High	Peak Found	High	Peak Found	Peak Found	High	4.85e-05	1.35e-05	2.74	70.3
0	High	[R].ALMGSPQLVAAVVR.[T]	1xOxidation [M3]		0.004408	0.000769	1	1	1	8	P14923	P14923 [178-191]		0	1427.8	0.415	0.236844	48.83	8707.58	20969.6	77.48	20.89	7648.12	18992.8	7408.35	19924.5	11561.8	9807.02		Peak Found	High	Peak Found	High	High	High	High	4.85e-05	9.62e-06	2.95	61.19
0	High	[R].ALYDAELSQMQTHISDTSVVLSMDNNR.[N]	2xOxidation [M10; M23]		0.013482	0.000769	2	3	1	4	P04259; P02538	P04259 [300-326]; P02538 [300-326]		0	3070.41	3.929	0.29701	116.76	39040.5	9935.6		87.5		26898.3		3446.67		9573.88	Shared	Not Found	High	Not Found	Peak Found	Not Found	High	High	4.85e-05	7.73e-05	3.34	64.98
0	High	[R].ANTVQEATFQMELPK.[K]			0.000331	0.000769	1	1	1	15	Q14624	Q14624 [61-75]		0	1706.84	1.382	0.995743	23.4	55043.4	44172.3	17.23	17.44	57406.7	37924	46237.3	31572	20500	22114		High	High	High	High	High	High	High	4.85e-05	7.72e-08	4.14	65.54
0	High	[R].APNHAVVTR.[K]			0.014852	0.000769	1	1	1	41	P02787	P02787 [601-609]		0	964.532	1.277	0.999462	18.23	236562	185250	10.25	15.28	221342	141541	236562	110862	113546	98786.9		High	High	High	High	High	High	High	4.85e-05	9.23e-05	3.06	11.73
0	High	[R].APNHAVVTRK.[D]			0.002913	0.000769	1	1	1	37	P02787	P02787 [601-610]		1	1092.63	0.664	0.738397	130.36	110475	420846	79.42	72.48	322512	76115.4	97194.9	395106	257950	31213.7		High	High	High	High	High	High	High	4.85e-05	4.45e-06	3.18	7.24
0	High	[R].APSTWLTAYVVK.[V]			0.010774	0.000769	1	1	1	2	P01024	P01024 [1073-1084]		0	1335.73	1.894	0.99286	31.2	54836.1	28949.2	39.44	23.72	57627.9	19145	54836.1	20691.4	11387.7	13667.7		High	Peak Found	Peak Found	Peak Found	Peak Found	Peak Found	High	4.85e-05	5.1e-05	3.44	74.1
0	High	[R].APSTYGGGLSVSSR.[F]			0.002399	0.000769	1	1	1	4	P08779	P08779 [42-55]		0	1338.66	0.363	0.209028	119.94	35606.4	126299	121.95	46.31	20749	165451	35606.4	90271.6	39871.6	83917.7		Peak Found	High	Peak Found	High	Peak Found	Peak Found	High	4.85e-05	3.08e-06	3.89	39.63
0	High	[R].APSTYGGGLSVSSSR.[F]			0.000147	0.000769	1	1	1	31	P02533	P02533 [42-56]		0	1425.7	0.398	0.283696	35.59	145168	364590	94.42	14.71	127505	414183	117067	310924	199919	170511		High	High	High	High	High	High	High	4.85e-05	1.69e-08	4.21	39.4
0	High	[R].AQLGDLPWQVAIK.[D]			0.015627	0.000769	1	1	1	8	P05156	P05156 [346-358]		0	1438.81	0.909	0.959374	12.46	17150.6	18870.6	3.41	20.07	14575.6	12240.2	17150.6	13487.7	12538.4	6396.37		High	High	Peak Found	High	High	High	High	4.85e-05	0.000102	2.78	78.56
0	High	[R].AQPVQVAEGSEPDGFWEALGGK.[A]			6.88e-05	0.000769	1	1	1	13	P06396	P06396 [627-648]		0	2272.09	1.354	0.995743	50.11	14209.2	10807.7	26.56	39.62	12480.4	6675.14	16809.7	8872.58	6624.36	2454.57		High	High	High	High	High	Peak Found	High	4.85e-05	4.13e-09	4.2	81.33
0	High	[R].ASGVPDRFSGSGSGTDFTLK.[I]			0.00038	0.000769	2	2	1	16	A0A087WW87; A0A075B6P5	A0A087WW87 [81-100]; A0A075B6P5 [80-99]		1	1985.96	1.392	0.995743	91.47	176704	151675	43.59	66.06	155204	55731.1	213486	108409	93992.5	12248.1	Shared	High	High	High	High	High	Peak Found	High	4.85e-05	9.99e-08	2.34	55.24
0	High	[R].ASQSVSSNLAWYQQKPGQAPR.[L]			0.010396	0.000769	1	2	1	6	P01624	P01624 [45-65]		0	2303.15	5.28	0.148751	68	51078.2	9079.02	39.13	61.75	44863.4	21911.7	72258.4		8886.65	2658.88		High	High	High	Not Found	Peak Found	Peak Found	High	4.85e-05	4.74e-05	2.66	50.39
0	High	[R].ASQSVSSSYLAWYQQKPGQAPR.[L]			0.011396	0.000769	1	1	1	9	P01619	P01619 [45-66]		0	2439.2	1.391	0.999462	73.52	41307.7	23926.8	47.12	31.27	36936.8	10295.3	41307.7	13658.2	18362.8			High	Peak Found	High	High	High	Not Found	High	4.85e-05	5.65e-05	2.97	60.17
0	High	[R].ASQSVSSYLAWYQQKPGQAPR.[L]			0.025186	0.000769	1	2	1	1	A0A0A0MRZ8	A0A0A0MRZ8 [45-65]		0	2352.17	2.785	0.558035	15.99	16732.8	6009.14	11.51	16.44	13545.8		18154.7	4826.96	3277.29			Peak Found	Not Found	High	Peak Found	Peak Found	Not Found	High	4.85e-05	0.000249	2.54	65.41
0	High	[R].ASSIIDELFQDR.[F]			0.002499	0.000769	1	1	1	14	P10909	P10909 [183-194]		0	1393.7	1.837	0.971291	87.57	28598.3	11672.9	59.07	53.16	25118.8	5605.82	35462.5	5619.25	10622.9			High	Peak Found	High	High	High	Not Found	High	4.85e-05	3.34e-06	3.75	85.98
0	High	[R].ATNYNAGDR.[S]			0.019744	0.000769	1	1	1	13	P61626	P61626 [60-68]		0	981.438	0.568	0.420543	37.13	29021.9	55797.8	62.52	47.64	22246.1	50328.4	29021.9	75913.9	27350.2	26095.4		High	High	High	High	High	High	High	4.85e-05	0.000158	2.87	13.27
0	High	[R].ATTVTGTPCQDWAAQEPHR.[H]	1xCarbamidomethyl [C9]		0.085988	0.00407	1	1	1	5	P00747	P00747 [494-512]		0	2125.97	1.022	0.991343	31.48	63764.9	62387.2	7.27	28.16	56865.4	38953.2	63764.9	31675.1	48548.8	29177.2		High	Peak Found	High	High	High	High	High	0.000405	0.002487	1.68	46.16
0	High	[R].ATWSGAVLAGR.[D]			0.012748	0.000769	1	1	1	19	P04217	P04217 [407-417]		0	1088.59	1.023	0.989025	20.92	42694.7	41752.5	9.42	19.37	38548.4	25265.4	42694.7	29842.5	18539.2	20750.7		High	High	High	High	High	High	High	4.85e-05	6.97e-05	3.58	50.86
0	High	[R].AVDQSVLLMKPDAELSASSVYNLLPEK.[D]	1xOxidation [M9]		0.055721	0.001498	1	1	1	1	P01023	P01023 [599-625]		0	2933.52	4.655	0.193746	15.88	20984	4507.47	1.07	15.18	18570.8		20825.8	3588.21	2480.57			Peak Found	Not Found	High	Peak Found	Peak Found	Not Found	High	9.08e-05	0.001102	3.14	83.51
0	High	[R].AYSLFSYNTQGR.[D]			0.05827	0.002242	1	1	1	1	P02743	P02743 [65-76]		0	1406.67	1.088	0.995743	30.67	23400.8	21504.6	30.54	11.83	24804.9	16122.8	14868.1	12753.2	13764.9	10057.2		Peak Found	Peak Found	Peak Found	Peak Found	Peak Found	High	High	9.08e-05	0.001203	2.42	60.71
0	High	[R].AYWDIMISNHQNSNR.[Y]			0.042334	0.000769	1	1	1	1	P35542	P35542 [38-52]		0	1848.85	3.054	0.479954	97.73	22843	7480.28		77.84			22843	2879.21	8513.86			Not Found	Not Found	High	Peak Found	Peak Found	Not Found	High	4.85e-05	0.000658	3.05	63.38
0	High	[R].AYYENSPQQVFSTEFEVK.[E]			0.000219	0.000769	1	1	1	46	P01024	P01024 [208-225]		0	2166	1.971	0.957623	7.47	217984	116483	4.42	3.67	190867	161735	217984	78813.6	72528.1	54476.7		High	High	High	High	High	High	High	4.85e-05	3.56e-08	5.46	75.42
0	High	[R].CAEENCFIQK.[S]	2xCarbamidomethyl [C1; C6]		0.015548	0.000769	1	1	1	27	P01024	P01024 [1513-1522]		0	1298.55	1.508	0.995743	40.03	364391	241687	27.92	29.63	320055	179387	462786	120078	148137	145059		High	High	High	High	High	High	High	4.85e-05	0.000101	3.27	36.2
0	High	[R].CCQDGVTR.[L]	2xCarbamidomethyl [C1; C2]		0.021965	0.000769	2	2	1	32	P0C0L4; P0C0L5	P0C0L4 [702-709]; P0C0L5 [702-709]		0	995.403	0.856	0.818368	45.11	44139.5	56090.1	22	34.65	55448	30411.5	43759.7	25413.3	45187.8	26232.1	Shared	High	High	High	High	High	High	High	4.85e-05	0.000193	3.1	9.92
0	High	[R].CEGFVCAQTGR.[C]	2xCarbamidomethyl [C1; C6]		0.010449	0.000769	1	1	1	6	P07358	P07358 [122-132]		0	1284.55	1.16	0.995743	26.09	20135.1	15844.7	25.39	10.57	17685.2	8762.99	21022.4	10552.6	9711.73	8477.83		High	High	High	Peak Found	High	High	High	4.85e-05	4.82e-05	2.68	35.25
0	High	[R].CEGPIPDVTFELLR.[E]	1xCarbamidomethyl [C1]		0.000378	0.000769	1	1	1	35	P04217	P04217 [423-436]		0	1645.83	1.13	0.99286	58.91	57215.5	50630.6	27.12	50.93	50254	23758	58807.2	36188.1	39701.7	9287.19		High	High	High	High	High	High	High	4.85e-05	9.92e-08	3.88	87.76
0	High	[R].CEMEQQNQEYK.[I]	1xCarbamidomethyl [C1]; 1xOxidation [M3]		0.051453	0.001498	2	2	1	1	P02533; Q04695	P02533 [389-399]; Q04695 [358-368]		0	1502.59	1.347	0.995743	52.71	8668.04	6436.12	67.35	56.25	4534.71	10026.7		3019.63		4585.58	Shared	Peak Found	High	Not Found	Peak Found	Not Found	Peak Found	High	9.08e-05	0.000954	2.78	16.96
0	High	[R].CEMEQQNQEYK.[I]	1xCarbamidomethyl [C1]		0.01094	0.000769	2	2	1	2	P02533; Q04695	P02533 [389-399]; Q04695 [358-368]		0	1486.59	0.338	0.153618	95.39	6741.8	23416.4	100.89	34.51	5921.52	22588.8	5911.67	24724.3	10720.2	10951.4	Shared	Peak Found	High	Peak Found	High	Peak Found	Peak Found	High	4.85e-05	5.22e-05	3.26	25.34
0	High	[R].CHPGYKPTTDEPTTVICQK.[N]	2xCarbamidomethyl [C1; C17]		0.117133	0.005184	1	1	1	2	P04003	P04003 [332-350]		0	2232.04	1.83	0.99286	91.95	51894.7	14623.1	41.74	59.78	45580.6	17720.1	64475.1	10451.9	22679	6572.86		Peak Found	Peak Found	High	Peak Found	Peak Found	Peak Found	High	0.000792	0.004483	2.51	37.13
0	High	[R].CLAPLEGAR.[F]	1xCarbamidomethyl [C1]		0.032427	0.000769	1	1	1	4	P04217	P04217 [325-333]		0	986.509	0.912	0.961829	5.97	79190.7	86817.9	14.95	18.51	89254.6	54553.4	79190.7	59973.7	53213.4	54199.8		High	Peak Found	High	Peak Found	Peak Found	Peak Found	High	4.85e-05	0.000399	2.84	38.53
0	High	[R].CLVEKGDVAFVK.[H]	1xCarbamidomethyl [C1]		0.000285	0.000769	1	1	1	28	P02787	P02787 [542-553]		1	1364.72	0.829	0.957623	52.52	363922	461857	29.2	46.48	319643	162457	434284	374521	283087	85916.6		High	High	High	High	High	High	High	4.85e-05	5.87e-08	4	46.69
0	High	[R].CNGDNDCGDFSDEDDCESEPRPPCR.[D]	4xCarbamidomethyl [C1; C7; C16; C24]		0.037906	0.000769	1	1	1	3	P02748	P02748 [119-143]		0	3003.05	1.507	0.995743	63.04	10461	6655.07	38.3	53.73	9188.24	4641.2	14926.8		2734.4	4643.04		Peak Found	High	High	Not Found	Peak Found	High	High	4.85e-05	0.000534	2.55	41.81
0	High	[R].CSGEEQSLEQCQHR.[F]	2xCarbamidomethyl [C1; C11]		0.016611	0.000769	1	1	1	7	O43866	O43866 [315-328]		0	1747.71	1.997	0.950829	33.1	23542	13173.9	31.91	13.26	20677.6	16031.8	39258.3	9416.01	7141.61	7097.88		High	High	High	Peak Found	Peak Found	High	High	4.85e-05	0.000114	2.9	25.28
0	High	[R].CSVFYGAPSK.[S]	1xCarbamidomethyl [C1]		0.010238	0.000769	2	2	1	22	P0C0L4; P0C0L5	P0C0L4 [1566-1575]; P0C0L5 [1566-1575]		0	1115.52	1.353	0.995743	20.72	126043	83192.6	17.6	16.85	128697	70656.7	126043	59461.7	49418.6	50644	Shared	High	High	High	High	High	High	High	4.85e-05	4.61e-05	3.24	40.18
0	High	[R].CTTPPPSSGPTYQCLK.[G]	2xCarbamidomethyl [C1; C14]		0.000766	0.000769	1	1	1	18	P00747	P00747 [262-277]		0	1793.82	1.055	0.99286	24.79	29519	24174.4	14.39	27.48	25927.4	17424.7	33790.4	17278.6	14688.4	17625.4		High	High	High	High	High	High	High	4.85e-05	3.69e-07	2.73	40.08
0	High	[R].DADPDTFFAK.[F]			0.04774	0.001498	1	1	1	3	P43652	P43652 [344-353]		0	1126.51	1.193	0.995743	31.85	32970.3	27605.6	15.51	42.85	28958.8	25595.6	27139.4	16264.6	16920.3	23166.3		High	Peak Found	Peak Found	Peak Found	Peak Found	High	High	9.08e-05	0.000828	1.99	55.14
0	High	[R].DAETWFLSK.[T]			0.048219	0.001498	1	1	1	12	P08779	P08779 [303-311]		0	1096.53	0.628	0.564865	117.49	16519.6	26306.8	118.18	27.26	4772.83	54842.7	16519.6	26703.8	13654.4	12303.1		Peak Found	High	High	High	High	Peak Found	High	9.08e-05	0.000843	3.19	69.32
0	High	[R].DAHKSEVAHR.[F]			0.012878	0.000769	1	1	1	48	P02768	P02768 [25-34]		1	1149.58	0.99	0.99286	14.08	360655	341198	5.73	19.47	316774	224887	361458	243870	283402	154132		High	High	High	High	High	High	High	4.85e-05	7.07e-05	2.73	12.3
0	High	[R].DASGATFTWTPSSGK.[S]			0.001063	0.000769	1	2	1	24	P0DOX2	P0DOX2 [256-270]		0	1512.7	1.199	0.995743	39.41	123192	81181.1	16.27	24.58	108203	65150.9	130184	58023.9	48347.4	55974.2		High	High	High	High	High	High	High	4.85e-05	6.79e-07	4.63	55.61
0	High	[R].DASGVTFTWTPSSGK.[S]			0.000264	0.000769	1	1	1	61	P01876	P01876 [154-168]		0	1540.73	1.365	0.995743	29.43	1580523	990995	22.96	21.37	1388219	716205	1620837	549030	607412	555466		High	High	High	High	High	High	High	4.85e-05	5.06e-08	5	62.6
0	High	[R].DDTVCLAK.[L]	1xCarbamidomethyl [C5]		0.145607	0.006182	1	1	1	6	P02787	P02787 [652-659]		0	921.435	2.071	0.957623	50.09	128472	55529.6	22.53	76.69	133878	88515	96027.4	33145.7	34035.9	80419.8		High	High	High	Peak Found	Peak Found	Peak Found	High	0.001004	0.006785	2.39	28.45
0	High	[R].DGYLFQLLR.[I]			0.124617	0.00564	1	1	1	1	P04196	P04196 [44-52]		0	1124.61	1.496	0.995743	73.06	7247.91	4843.7	62.51		3959.97		11651.8		2968.86			Peak Found	Not Found	High	Not Found	Peak Found	Not Found	High	0.000817	0.005025	2.53	87.26
0	High	[R].DIPMNPMCIYR.[S]	1xCarbamidomethyl [C8]		0.104394	0.004581	1	1	1	6	P01008	P01008 [46-56]		0	1409.64	1.229	0.995743	11.38	28380	23098.1	5.09	16.28	24927	18052.1	28857.6	16789.2	10603.5	10802.5		High	Peak Found	High	High	High	Peak Found	High	0.000619	0.003586	1.64	71.83
0	High	[R].DIPTNSPELEETLTHTITK.[L]			0.150448	0.006772	1	1	1	3	P01042	P01042 [270-288]		0	2139.08	0.837	0.957784	27.47	194753	189487	24.41	23.2	171057	93840.8	225251	192266	116143	83625		High	Peak Found	High	High	Peak Found	Peak Found	High	0.00103	0.007207	1.57	71.15
0	High	[R].DKLAACLEGNCAEGLGTNYR.[G]	2xCarbamidomethyl [C6; C11]		4.45e-05	0.000769	1	1	1	14	P00734	P00734 [98-117]		1	2212.01	1.529	0.995743	35.34	63521.7	41531.3	34.74	45.67	55792.9	25645.1	78079.9	29684.3	33423.1	9197.04		High	High	High	High	High	Peak Found	High	4.85e-05	1.85e-09	3.56	56.58
0	High	[R].DLCGCYSVSSVLPGCAEPWNHGK.[T]	3xCarbamidomethyl [C3; C5; C15]		0.016781	0.000769	1	1	1	6	P01876	P01876 [178-200]		0	2593.13	1.659	0.995743	70.97	35630.9	20711.8	66.83	33.74	31295.7	6778.91	53902.5	11606.9	16191.3			High	Peak Found	High	Peak Found	High	Not Found	High	4.85e-05	0.000117	3.28	72.73
0	High	[R].DNCCILDER.[F]	2xCarbamidomethyl [C3; C4]		0.029761	0.000769	1	1	1	25	P02679	P02679 [32-40]		0	1194.49	1.959	0.957623	43.21	635049	266599	29.29	37.86	557782	315243	833520	166896	163407	213912		High	High	High	High	High	High	High	4.85e-05	0.000341	2.88	42
0	High	[R].DNSKNTLYLQMNSLR.[A]	1xOxidation [M11]		0.006806	0.000769	2	6	1	6	P01768; A0A0C4DH42	P01768 [92-106]; A0A0C4DH42 [91-105]		1	1812.89	1.43	0.995743	38.67	27606.3	25328.5	25.84	30.64	24247.4	18447.3	41469.6	18103.5	17773.9	7141.1	Shared	Peak Found	High	Peak Found	High	Peak Found	Peak Found	High	4.85e-05	2.15e-05	4.5	45.64
0	High	[R].DNSKNTLYLQMNSLR.[A]			0.033762	0.000769	2	6	1	1	P01768; A0A0C4DH42	P01768 [92-106]; A0A0C4DH42 [91-105]		1	1796.9														No Quan Values	Not Found	Not Found	High	Not Found	Not Found	Not Found	High	4.85e-05	0.000431	3.3
0	High	[R].DQYELLCLDNTR.[K]	1xCarbamidomethyl [C7]		0.001475	0.000769	1	1	1	22	P02787	P02787 [240-251]		0	1539.71	1.279	0.995743	42.07	47714.7	37318.9	7.91	35.78	41909.2	33930	42263.1	18585.1	22873.9	25150.3		High	High	High	High	High	High	High	4.85e-05	1.25e-06	4.7	67.44
0	High	[R].DSFHLDEQFTVPVEMMQAR.[T]	2xOxidation [M15; M16]		0.142235	0.006182	1	1	1	1	P08697	P08697 [253-271]		0	2312.03	1.047	0.995743	58.27	14860.6	12396	42.97	24.37	14105.9	4331.93	14860.6	10544.6	6384.14			High	Peak Found	Peak Found	Peak Found	Peak Found	Not Found	High	0.000976	0.006489	2.39	69.22
0	High	[R].DSSTWLTAFVLK.[V]			0.010449	0.000769	1	1	1	5	P0C0L4	P0C0L4 [1073-1084]		0	1367.72	1.502	0.995743	60.17	15119.6	10066.5	54.56	22.79	13280	5366.45	25221	6115.42	7259.31			High	Peak Found	High	Peak Found	Peak Found	Not Found	High	4.85e-05	4.8e-05	2.4	94.95
0	High	[R].DTDTGALLFIGK.[I]			0.080301	0.00407	1	1	1	4	P36955	P36955 [400-411]		0	1250.66	1.232	0.995743	3.44	21722.1	17646.4	10.68	10.21	19079.2	15330.8	18183.2	12612.7	9043.71	8311.76		High	Peak Found	Peak Found	High	Peak Found	High	High	0.00029	0.002202	1.72	72.15
0	High	[R].DTSCVNPPTVQNAYIVSR.[Q]	1xCarbamidomethyl [C4]		4.96e-05	0.000769	1	1	1	34	P08603	P08603 [1045-1062]		0	2020.98	1.011	0.99286	32.03	91312.8	90321.8	18.54	36	97046.4	62913.1	76216.1	64557.2	37999.6	60473.8		High	High	High	High	High	High	High	4.85e-05	2.25e-09	4.05	56.92
0	High	[R].DTSISTAYMELSR.[L]	1xOxidation [M9]		0.127006	0.00564	1	1	1	2	P23083	P23083 [92-104]		0	1489.68	1.329	0.995743	12.24	13744.9	10340.4	11.65	1.39	13068.5	8115.38	13744.9	7463.97		4788.56		Peak Found	High	Peak Found	Peak Found	Not Found	Peak Found	High	0.000817	0.005213	2	63.18
0	High	[R].DVRDYFMPCPGR.[G]	1xCarbamidomethyl [C9]; 1xOxidation [M7]		0.036046	0.000769	1	1	1	16	P02790	P02790 [223-234]		1	1528.67	1.216	0.995743	101.12	70705.8	58131.1	61.78	88.11	62102.9	15490.3	102547	41549	68970.7	3627.19		High	Peak Found	High	High	High	Peak Found	High	4.85e-05	0.000487	3.23	53.79
0	High	[R].DVWGIEGPIDAAFTR.[I]			0.001729	0.000769	1	1	1	20	P04004	P04004 [198-212]		0	1646.82	1.042	0.99286	57.37	21647.9	19705.4	54.22	34.24	19014	6365.34	31899.6	11001.6	15462.5			High	High	High	High	High	Not Found	High	4.85e-05	1.68e-06	2.97	90.97
0	High	[R].DWHGVPGQVDAAMAGR.[I]			0.011166	0.000769	1	1	1	2	P04004	P04004 [338-353]		0	1666.78	0.876	0.944505	49.26	17544	16216	36.06	31.76	15409.4	5949.12	18150.9	9222.9	12490.5			High	Peak Found	High	Peak Found	Peak Found	Not Found	High	4.85e-05	5.45e-05	3.24	59.37
0	High	[R].DYFMPCPGR.[G]	1xCarbamidomethyl [C6]; 1xOxidation [M4]		0.056558	0.001498	1	1	1	22	P02790	P02790 [226-234]		0	1158.47	1.177	0.995743	52.8	285340	210408	16.66	41.92	251026	196595	210403	127784	128966	176942		High	High	High	High	High	High	High	9.08e-05	0.001133	2.69	43.85
0	High	[R].DYQELMNTK.[L]	1xOxidation [M6]		0.085153	0.00407	1	1	1	37	P04264	P04264 [464-472]		0	1157.51	0.423	0.323567	71.03	274440	649526	85.1	46.34	241049	514613	124186	464247	207372	435330		High	High	High	High	High	High	High	0.000369	0.002453	2.89	31.35
0	High	[R].DYQELMNTK.[L]			0.068611	0.003562	1	1	1	24	P04264	P04264 [464-472]		0	1141.52	0.283	0.137406	83.58	534315	1891661	86.79	43.7	469304	1049962	251427	1352059	544074	1097673		High	High	High	High	High	High	High	0.000215	0.00163	2.84	46.8
0	High	[R].DYQELMNVK.[L]	1xOxidation [M6]		0.077974	0.00407	1	4	1	17	P35908	P35908 [462-470]		0	1155.54	0.591	0.611091	76.03	210253	388498	65.28	48.35	184671	324765	133094	277678	138013	290530		Peak Found	High	Peak Found	High	High	High	High	0.00029	0.002069	2.67	39.96
0	High	[R].DYQELMNVK.[L]			0.053015	0.001498	1	4	1	21	P35908	P35908 [462-470]		0	1139.54	0.696	0.790978	68.31	424722	610654	8.15	48.21	373046	324904	402478	436463	191259	419372		High	High	High	High	High	High	High	9.08e-05	0.001009	3.09	54.31
0	High	[R].DYVSQFEGSALGK.[Q]			0.000519	0.000769	1	1	1	64	P02647	P02647 [52-64]		0	1400.67	0.895	0.989025	51.3	1969372	1610824	30.57	48.47	1935787	1356867	1166322	1151331	798890	1462089		High	High	High	High	High	High	High	4.85e-05	1.79e-07	3.99	68.18
0	High	[R].EANYIGSDK.[Y]			0.023225	0.000769	2	2	1	19	P0DJI9; P0DJI8	P0DJI9 [44-52]; P0DJI8 [44-52]		0	996.463	6.066	0.113991	122.88	851763	140425	85.06	106.24	2215310	586852	472437	20532.5	278895	65673.7	Shared	High	High	High	Peak Found	High	High	High	4.85e-05	0.000215	2.49	22.86
0	High	[R].EANYIGSDKYFHAR.[G]			0.001246	0.000769	2	2	1	26	P0DJI9; P0DJI8	P0DJI9 [44-57]; P0DJI8 [44-57]		1	1670.79	4.481	0.233746	95.89	1739724	94261.2	83.52	134.01	1528050	55013	2234748	11050.2	352258		Shared	High	High	High	Peak Found	High	Not Found	High	4.85e-05	9.13e-07	2.9	43.73
0	High	[R].ECDTDGWTNDIPICEVVK.[C]	2xCarbamidomethyl [C2; C14]		0.005548	0.000769	1	1	1	17	P08603	P08603 [128-145]		0	2150.94	1.464	0.995743	55.12	29023.2	19828.2	16.48	45.09	25492	26272.9	28953.4	8948.54	12153.3	14760.6		High	High	High	High	High	High	High	4.85e-05	1.47e-05	3.63	78.66
0	High	[R].ECNNPAPQR.[G]	1xCarbamidomethyl [C2]		0.153278	0.006772	1	1	1	2	P13671	P13671 [588-596]		0	1085.48	1.743	0.99286	33.27	13099.8	7515.94	4.78	39.93	11901.1	8490.09	13099.8	4387.4	4606.76	5991.65		High	Peak Found	High	Peak Found	Peak Found	Peak Found	High	0.00103	0.007478	1.92	12.94
0	High	[R].EEAPSLRPAPPPISGGGYR.[A]			0.00018	0.000769	1	1	1	15	P02675	P02675 [54-72]		0	1951	1.995	0.953028	32.12	243258	107168	27.79	25.32	213661	115371	298270	66330	65686.8	69935		High	High	High	High	High	High	High	4.85e-05	2.48e-08	3.78	49.67
0	High	[R].EFQVPTFTIPK.[L]			0.071372	0.003562	1	1	1	5	P04114	P04114 [1334-1344]		0	1306.7	2.49	0.685947	24.33	28506.5	11670.4	26.16	9.93	25038.1	16871.4	40123.9	8341.35	7238.58	4599.19		High	Peak Found	High	Peak Found	Peak Found	Peak Found	High	0.000253	0.001753	2.61	77.33
0	High	[R].EGGQTAPASTR.[L]			0.107452	0.004581	1	1	1	2	P06396	P06396 [554-564]		0	1074.52	0.745	0.874328	27.74	398012	534096	9.84	74.95	349585	317175	383778	381744	972195	203047		Peak Found	Peak Found	High	Peak Found	Peak Found	Peak Found	High	0.000619	0.003811	2.83	9.23
0	High	[R].EGTCPEAPTDECKPVK.[W]	2xCarbamidomethyl [C4; C12]		0.001545	0.000769	1	1	1	40	P02787	P02787 [347-362]		0	1817.8	0.856	0.968571	33.29	1571323	1836170	7.65	28.57	1506445	1015512	1571323	1017725	1125446	1175083		High	High	High	High	High	High	High	4.85e-05	1.36e-06	3.04	27.93
0	High	[R].EGVQKEDIPPADLSDQVPDTESETR.[I]			3.57e-06	0.000769	1	1	1	156	P01024	P01024 [955-979]		1	2755.29	2	0.949785	39.6	567780	283907	36.27	15.03	498698	217774	688862	160143	184738	132777		High	High	High	High	High	High	High	4.85e-05	1.68e-11	5.89	53.31
0	High	[R].EIGELYLPK.[F]			0.034276	0.000769	1	1	1	34	P01011	P01011 [307-315]		0	1061.59	1.062	0.995743	14.68	360707	336271	11.17	12.99	359668	248522	328202	220832	206111	185736		High	High	High	High	High	High	High	4.85e-05	0.000445	2.26	59.31
0	High	[R].EILSVDCSTNNPSQAK.[L]	1xCarbamidomethyl [C7]		0.000766	0.000769	1	1	1	20	P10909	P10909 [307-322]		0	1762.83	1.292	0.995743	6.93	52200.3	39690.7	2.74	29.91	45849	34359.7	52408.3	27591.2	24327.7	29763.1		High	High	High	High	High	High	High	4.85e-05	3.69e-07	4	42.17
0	High	[R].EIMENYNIALR.[W]			0.004231	0.000769	1	2	1	11	P08603	P08603 [1172-1182]		0	1365.68	1.003	0.975123	14.25	40307.8	40184.3	21.59	16.48	35403.5	19677.1	44181	30183.9	24630.2	14311.5		High	High	High	High	High	Peak Found	High	4.85e-05	8.93e-06	3.04	61.05
0	High	[R].EIMENYNIALR.[W]	1xOxidation [M3]		0.022189	0.000769	1	2	1	16	P08603	P08603 [1172-1182]		0	1381.68	1.023	0.969931	32.23	52597.4	51391.6	25.45	2.41	60235.3	28361.2	52597.4	36672.6	32804.6	24034.8		High	High	High	High	High	High	High	4.85e-05	0.000196	2.44	53.02
0	High	[R].ELDESLQVAER.[L]			0.013077	0.000769	1	1	1	3	P10909	P10909 [326-336]		0	1288.64	0.901	0.969931	34.21	96683.1	82567.1	22.18	25.4	84919.5	76499.3	70472.2	59014.5	49140.6	57647.3		Peak Found	Peak Found	Peak Found	High	High	High	High	4.85e-05	7.27e-05	3.58	46.24
0	High	[R].ELGCGAASGTPSGILYEPPAEK.[E]	1xCarbamidomethyl [C4]		0.004275	0.000769	1	1	1	2	O43866	O43866 [64-85]		0	2204.05	1.975	0.944505	67.25	9423.79	4743.96	36.81	58.22	11979.9	4434.23	9423.79	2189.03		3436.61		High	High	Peak Found	Peak Found	Not Found	Peak Found	High	4.85e-05	9.08e-06	3.03	60.32
0	High	[R].ELLESYIDGR.[I]			0.01061	0.000769	1	1	1	19	P00734	P00734 [354-363]		0	1194.6	1.154	0.99286	16.66	53572.5	46435.2	7.09	20.24	52342.4	36006.2	53572.5	24664.9	31927.2	21716.8		High	High	High	High	High	High	High	4.85e-05	4.95e-05	2.58	62.96
0	High	[R].ELSEALGQIFDSQR.[G]			0.068951	0.003562	1	1	1	3	Q08380	Q08380 [138-151]		0	1592.79														No Quan Values	Not Found	Not Found	High	High	Not Found	Not Found	High	0.000215	0.001647	1.96
0	High	[R].EMQDLGGGER.[M]	1xOxidation [M2]		0.061844	0.003562	1	1	1	8	Q02413	Q02413 [641-650]		0	1107.47	0.891	0.89208	67.17	30818	44341.8	63.5	32.86	27068.3	49748.1	22590.3	31693.2	15545.7	23720.3		Peak Found	High	Peak Found	High	High	High	High	0.000215	0.00135	2.96	18.27
0	High	[R].EMQDLGGGER.[M]			0.047502	0.001498	1	1	1	6	Q02413	Q02413 [641-650]		0	1091.48	0.274	0.07502	73.84	5563.11	22114	112.25	29.9	4023.37	22775.6	5563.11	21751.5	13554.4	7823.06		Peak Found	High	Peak Found	High	High	Peak Found	High	9.08e-05	0.000823	2.76	27.52
0	High	[R].EMSGSPASGIPVK.[V]			0.14629	0.006182	2	2	1	4	P0C0L4; P0C0L5	P0C0L4 [392-404]; P0C0L5 [392-404]		0	1259.63	1.532	0.995743	32.52	79037	43113.7	28.72	31.45	95700.5	42514.6	79037	30244.1	26425.8	33265.6	Shared	High	High	Peak Found	Peak Found	Peak Found	High	High	0.001004	0.006826	2.71	39.75
0	High	[R].EMSGSPASGIPVK.[V]	1xOxidation [M2]		0.022759	0.000769	2	2	1	12	P0C0L4; P0C0L5	P0C0L4 [392-404]; P0C0L5 [392-404]		0	1275.62	1.381	0.995743	28.84	159943	98658.7	24.59	24.54	174410	82762.2	159943	70516	57616.1	67268.5	Shared	High	High	High	High	High	High	High	4.85e-05	0.000206	2.28	33.63
0	High	[R].EPFLSCCQFAESLR.[K]	2xCarbamidomethyl [C6; C7]		0.095234	0.00407	2	2	1	1	P0C0L4; P0C0L5	P0C0L4 [730-743]; P0C0L5 [730-743]		0	1743.78	1.909	0.961735	44.49	9480.77	3831.57	15.22	39.72	8556.1	5024.31	9480.77	2738.6	4438.05	1786.49	Shared	Peak Found	Peak Found	High	Peak Found	Peak Found	Peak Found	High	0.000515	0.003012	2.23	73.46
0	High	[R].EPQVYTLPPSQEEMTK.[N]	1xOxidation [M14]		0.001756	0.000769	1	1	1	47	P01861	P01861 [225-240]		0	1892.89	1.22	0.995743	43.66	93125.3	62707.8	24.46	36.09	81794.7	49101.1	117162	41752.3	38435.6	50599.7		High	High	High	High	High	High	High	4.85e-05	1.72e-06	2.4	46.4
0	High	[R].EPQVYTLPPSQEEMTK.[N]			0.057694	0.001498	1	1	1	13	P01861	P01861 [225-240]		0	1876.9	1.289	0.995743	7.54	29465.7	22864.8	25.28		25880.6	12906.8	30965.1			10693.4		High	High	High	Not Found	Not Found	High	High	9.08e-05	0.001181	2.52	53.19
0	High	[R].EPQVYTLPPSR.[DE]			0.013143	0.000769	3	4	1	74	P01859; P0DOX5; P01860	P01859 [224-234]; P0DOX5 [347-357]; P01860 [275-285]		0	1286.67	1.761	0.99286	64.76	720026	408805	24.96	66.84	942380	496087	706107	245570	250569	505866	Shared	High	High	High	High	High	High	High	4.85e-05	7.38e-05	2.05	44.87
0	High	[R].EPQVYTLPPSRDELTK.[N]			0.024681	0.000769	1	2	1	85	P0DOX5	P0DOX5 [347-362]		1	1872.97	1.827	0.989025	9.95	2810750	1538757	32.25	2.48	2468763	1064624	2999314	1099822	929290	744057		High	High	High	High	High	High	High	4.85e-05	0.00024	1.89	50
0	High	[R].EPQVYTLPPSREEMTK.[N]	1xOxidation [M14]		0.002577	0.000769	2	2	1	70	P01859; P01860	P01859 [224-239]; P01860 [275-290]		1	1920.94	1.363	0.995743	39.66	3401860	1969382	19.74	25.79	2987952	1637992	3455844	1246844	1207096	1313470	Shared	High	High	High	High	High	High	High	4.85e-05	3.52e-06	3.03	40.44
0	High	[R].EPQVYTLPPSREEMTK.[N]			0.004319	0.000769	2	2	1	114	P01859; P01860	P01859 [224-239]; P01860 [275-290]		1	1904.94	1.581	0.995743	36.77	1924241	1217142	33.88	11.22	1690116	838938	2485831	869948	627765	596496	Shared	High	High	High	High	High	High	High	4.85e-05	9.23e-06	1.52	46.61
0	High	[R].EPQVYTLPPSREEMTKNQVSLTCLVK.[G]	1xCarbamidomethyl [C23]; 1xOxidation [M14]		0.169697	0.009638	2	2	1	2	P01859; P01860	P01859 [224-249]; P01860 [275-300]		2	3063.55	0.543	0.373917	118.59	22262.4	40980.6	115.14	71.98	6258.39		69556.7	16709.3	44031.2		Shared	Peak Found	Not Found	High	Peak Found	High	Not Found	High	0.001349	0.009121	2.92	62.34
0	High	[R].ESGEEYESGSGSNSWER.[K]			0.009581	0.000769	1	1	1	2	Q5D862	Q5D862 [218-234]		0	1889.74	0.698	0.762579	75.44	5757.41	7363.83	70.57	14.49	2923.49	6861.49		5263.28	4465.56	4363.28		Peak Found	High	Not Found	Peak Found	High	Peak Found	High	4.85e-05	4.1e-05	2.18	40.02
0	High	[R].ESSNVVVTER.[V]			0.051197	0.001498	1	1	1	6	Q02413	Q02413 [916-925]		0	1119.56	0.607	0.564865	55.76	9296.57	17778	76.33	18.63	6882.95	19806.4	9296.57	12706.8	7918.49	8683.81		Peak Found	High	Peak Found	High	High	High	High	9.08e-05	0.000945	2.85	25.12
0	High	[R].ETQSQLETER.[S]			0.112735	0.004581	1	1	1	1	P15924	P15924 [1923-1932]		0	1220.58	0.382	0.174915	63.83	12873.5	45842	100.83	19.56	11307.2	44812.1	12245.5	32765.4	19641.8	21646.8		Peak Found	High	Peak Found	Peak Found	Peak Found	Peak Found	High	0.000723	0.004142	2.25	24.18
0	High	[R].ETYGEMADCCAK.[Q]	2xCarbamidomethyl [C9; C10]		0.002188	0.000769	1	1	1	109	P02768	P02768 [106-117]		0	1434.53	0.922	0.99286	26.2	12674212	13743575	0.64	24.1	11132127	8736682	12538135	8087127	8423870	8494914		High	High	High	High	High	High	High	4.85e-05	2.6e-06	3.51	36
0	High	[R].ETYGEMADCCAK.[Q]	2xCarbamidomethyl [C9; C10]; 1xOxidation [M6]		0.010032	0.000769	1	1	1	176	P02768	P02768 [106-117]		0	1450.53	1.011	0.995743	17.21	11568289	11295907	10.19	26.1	10160763	8779382	10386260	7344765	6923617	7691538		High	High	High	High	High	High	High	4.85e-05	4.47e-05	3.46	25.03
0	High	[R].ETYGEMADCCAKQEPER.[N]	2xCarbamidomethyl [C9; C10]		0.094774	0.00407	1	1	1	8	P02768	P02768 [106-122]		1	2073.83	0.555	0.373917	74.53	23920.8	49849.8	34.51	55.62	21010.3	15274.9	40161.2	51760.5	30554.5	9297.44		High	Peak Found	High	High	High	Peak Found	High	0.000515	0.003008	2.13	39.69
0	High	[R].ETYGEMADCCAKQEPER.[N]	2xCarbamidomethyl [C9; C10]; 1xOxidation [M6]		0.063082	0.003562	1	1	1	6	P02768	P02768 [106-122]		1	2089.83	0.59	0.447245	83.55	22315.4	44891.7	37.5	55.52	14789.5	15375	34890.8	42235.5	27515.5	7325.77		Peak Found	Peak Found	High	High	High	Peak Found	High	0.000215	0.00139	1.94	31.49
0	High	[R].EVAFDLEIPK.[T]			0.038482	0.000769	1	1	1	6	P19827	P19827 [84-93]		0	1160.62	1.304	0.995743	55.7	52749.6	33799	41.15	19.71	46331.5	16967.8	60638.7	33232.9	20437.4	15807.1		High	Peak Found	High	Peak Found	Peak Found	Peak Found	High	4.85e-05	0.000554	2.56	70.75
0	High	[R].EVATNSELVQSGK.[S]			0.001215	0.000769	2	2	1	30	P02533; Q04695	P02533 [316-328]; Q04695 [285-297]		0	1361.69	0.325	0.194662	61.03	83495	332752	123.11	17.59	73336.1	479569	82789.4	237834	156131	169607	Shared	High	High	High	High	High	High	High	4.85e-05	8.69e-07	4.32	30.81
0	High	[R].EVDLKDYEDQQK.[Q]			0.0066	0.000769	1	1	1	13	P02671	P02671 [191-202]		1	1509.71	2.446	0.745203	71.23	535588	147894	34.49	36.26	470422	188104	551438	79770.9	90648.9	105938		High	High	High	Peak Found	Peak Found	Peak Found	High	4.85e-05	2.03e-05	2.25	40.4
0	High	[R].EVDLKDYEDQQKQLEQVIAK.[D]			0.000552	0.000769	1	1	1	20	P02671	P02671 [191-210]		2	2419.24	1.268	0.995743	123.29	100408	79175.9	102.61	20.72	88190.9	11523.9	286339	48825.9	56247			High	Peak Found	High	High	High	Not Found	High	4.85e-05	2e-07	5.08	68.29
0	High	[R].EVFTSSSSSSSR.[Q]			0.012944	0.000769	1	1	1	10	P08779	P08779 [442-453]		0	1260.57	0.382	0.201647	115.89	8375.56	21946.9	109.3	83.52	3784.83	26429.5	8375.56	15686.5	9073.42	32261.5		Peak Found	High	High	High	High	High	High	4.85e-05	7.16e-05	3.16	22.57
0	High	[R].EVPLNTIIFMGR.[V]			0.005245	0.000769	1	1	1	28	P01008	P01008 [446-457]		0	1389.76	1.349	0.995743	41.63	78760.7	62944.7	25.48	40.42	69177.8	42060.8	102000	44989.6	46361.7	14599.8		High	High	High	High	High	High	High	4.85e-05	1.32e-05	3.05	81.92
0	High	[R].EVPLNTIIFMGR.[V]	1xOxidation [M10]		0.001756	0.000769	1	1	1	29	P01008	P01008 [446-457]		0	1405.75	1.003	0.995743	27.83	140064	122040	10.81	24.42	103577	100106	140064	127706	74802.3	55003.7		High	High	High	High	High	High	High	4.85e-05	1.73e-06	3.15	72.74
0	High	[R].EVQGFESATFLGYFK.[S]			0.12521	0.00564	1	1	1	1	P06396	P06396 [148-162]		0	1722.84														No Quan Values	Not Found	Not Found	Not Found	Not Found	High	Not Found	High	0.000817	0.005084	2.35
0	High	[R].EVQPVELPNCNLVK.[G]	1xCarbamidomethyl [C10]		0.003066	0.000769	1	1	1	20	P27169	P27169 [33-46]		0	1638.85	0.947	0.957623	26.46	65446.5	69077.3	18.49	11.92	69971	45091.6	55088.7	49372.8	40517.5	38510.6		High	High	High	High	High	High	High	4.85e-05	4.87e-06	3.33	59.38
0	High	[R].EVVADSVWVDVK.[D]			0.008875	0.000769	1	1	1	12	P01024	P01024 [545-556]		0	1345.7	2.284	0.804553	14.17	23150	10135.6	9.8		22379.3	14425.4	23150		6212.43			High	High	High	High	High	Not Found	High	4.85e-05	3.53e-05	3.68	64.18
0	High	[R].EYCGVPGDGDEELLR.[F]	1xCarbamidomethyl [C3]		0.002047	0.000769	1	1	1	22	P02760	P02760 [335-349]		0	1708.75	1.137	0.995743	57.14	88073.3	55901.7	24.29	29.75	84233.4	40401.9	88073.3	39955.6	31605.3	40643.9		High	High	High	High	High	High	High	4.85e-05	2.3e-06	3.28	58.22
0	High	[R].EYQELMNTK.[L]	1xOxidation [M6]		0.032102	0.000769	1	1	1	16	P13647	P13647 [452-460]		0	1171.53	0.405	0.189649	86.57	31058.8	81531.9	93.88	42.64	27279.8	76666.7	18503.7	58274.6	28011.7	53483.5		High	High	High	High	High	High	High	4.85e-05	0.000391	2.89	26.5
0	High	[R].EYQELMNTK.[L]			0.095234	0.00407	1	1	1	11	P13647	P13647 [452-460]		0	1155.54	0.591	0.611091	73.07	210253	531025	78.29	45.21	184671	404225	133094	379548	138013	290530		High	High	High	High	High	High	High	0.000515	0.003019	2.81	39.96
0	High	[R].EYSGTIASEANTYLNSK.[S]			0.002898	0.000769	1	1	1	7	P04114	P04114 [3508-3524]		0	1847.87	2.072	0.900055	88.08	15805.2	4785.9	49.78	50.05	13882.2	3972.19	18211.4	2388.83	2933.43	4111.21		High	High	High	Peak Found	Peak Found	High	High	4.85e-05	4.4e-06	3.84	63.66
0	High	[R].EYTDASFTNR.[K]			0.01181	0.000769	1	1	1	17	P00450	P00450 [427-436]		0	1203.53	1.645	0.995743	44.15	96909.8	53259.7	19.1	46.38	99883.7	53135.3	96909.8	33503.1	32644.6	48926.7		High	High	High	High	High	High	High	4.85e-05	6.04e-05	2.88	38.26
0	High	[R].FAHYVVTSQVVNTANEAR.[E]			0.003194	0.000769	1	1	1	16	P19827	P19827 [66-83]		0	2006.01	2.529	0.783454	63.24	74354.3	29403.4	49.61	63.48	65307.6	24092.5	106068	21016	30641.4	5396.14		High	High	High	High	High	Peak Found	High	4.85e-05	5.27e-06	3.96	52.5
0	High	[R].FDEFFSEGCAPGSK.[K]	1xCarbamidomethyl [C9]		5.33e-05	0.000769	1	1	1	53	P02787	P02787 [495-508]		0	1577.66	1.097	0.995743	37.42	1254176	1101409	21.49	31.54	1204240	864108	888527	578852	675088	715119		High	High	High	High	High	High	High	4.85e-05	2.59e-09	4.94	60.04
0	High	[R].FDEFFSEGCAPGSKK.[D]	1xCarbamidomethyl [C9]		0.00538	0.000769	1	1	1	24	P02787	P02787 [495-509]		1	1705.75	1.483	0.995743	52.6	398472	268617	36.88	50.48	349989	170987	539852	191993	237685	58519.5		High	High	High	High	High	High	High	4.85e-05	1.38e-05	3.15	52.07
0	High	[R].FEDGVLDPDYPR.[N]			0.001935	0.000769	1	1	1	28	P04004	P04004 [230-241]		0	1422.65	1.242	0.995743	46.23	68550.1	45876.3	23.42	43.67	60480.2	47230	44159.4	25418.6	28119.1	37684.1		High	High	High	High	High	High	High	4.85e-05	2.06e-06	3.16	59.3
0	High	[R].FFESFGDLSSPDAVMGNPK.[V]	1xOxidation [M15]		0.001052	0.000769	1	1	1	15	P02042	P02042 [42-60]		0	2060.93	0.271	0.053691	81.66	10159.3	25657.7	56.12	62.31	3873.19	10855.1	10159.3	41522.9	11192	11999.5		Peak Found	High	High	High	High	High	High	4.85e-05	6.67e-07	4.12	72.49
0	High	[R].FFESFGDLSSPDAVMGNPK.[V]			0.001265	0.000769	1	1	1	7	P02042	P02042 [42-60]		0	2044.93	0.398	0.211921	71.88	10764.2	26937.3	32.64	71.83	5065.56	7712.56	10764.2	44579.1	16510.8	6769.87		Peak Found	Peak Found	Peak Found	High	High	High	High	4.85e-05	9.4e-07	3.18	80.44
0	High	[R].FFESFGDLSTPDAVMGNPK.[V]	1xOxidation [M15]		8.44e-06	0.000769	1	1	1	158	P68871	P68871 [42-60]		0	2074.94	0.393	0.272372	82.46	656926	1671916	66.92	48.87	349052	1019860	656926	2152182	1024770	545867		High	High	High	High	High	High	High	4.85e-05	8.34e-11	5.01	73.69
0	High	[R].FFESFGDLSTPDAVMGNPK.[V]			7.31e-06	0.000769	1	1	1	95	P68871	P68871 [42-60]		0	2058.95	0.43	0.338172	73.53	736966	2178303	53.73	52.58	357589	869093	736966	2096859	1335151	404052		High	High	High	High	High	High	High	4.85e-05	6.4e-11	4.31	81.21
0	High	[R].FFGHGAEDSLADQAANEWGR.[S]			1.57e-05	0.000769	1	1	1	24	P0DJI8	P0DJI8 [86-105]		0	2177.96	6.623	0.082756	100.71	424850	19973	94.22	131.56	373158	14850.7	811901	2713.76	64399.3			High	High	High	Peak Found	High	Not Found	High	4.85e-05	2.65e-10	5.58	67.91
0	High	[R].FGLLDEDGKK.[T]			0.082693	0.00407	2	2	1	9	P0C0L4; P0C0L5	P0C0L4 [284-293]; P0C0L5 [284-293]		1	1121.58	1.206	0.995743	33.14	379661	314711	24.93	32.92	358304	170130	379661	289703	192896	94978.8	Shared	High	High	High	High	High	Peak Found	High	0.00033	0.002319	2.82	41.31
0	High	[R].FGSYCPTTCGIADFLSTYQTK.[V]	2xCarbamidomethyl [C5; C9]		2.84e-05	0.000769	1	1	1	36	P02679	P02679 [41-61]		0	2417.08	1.74	0.99286	92.65	141564	68384.9	66.33	51.46	124340	27580.2	214312	33381.2	61373.7			High	High	High	High	High	Not Found	High	4.85e-05	7.94e-10	4.83	88.98
0	High	[R].FISLGEACK.[K]	1xCarbamidomethyl [C8]		0.048219	0.001498	1	1	1	14	P01024	P01024 [713-721]		0	1024.51	1.68	0.99286	38.79	140346	83556.8	22.57	30.86	160100	80623.8	140346	43171.7	51214.6	52925.3		High	High	High	High	High	High	High	9.08e-05	0.000841	2.74	46.44
0	High	[R].FKDLGEENFK.[A]			0.002726	0.000769	1	1	1	130	P02768	P02768 [35-44]		1	1226.61	1.069	0.995743	16.5	26037699	24357061	21.12	27.76	22869665	12133387	26222539	18574415	14929209	6933026		High	High	High	High	High	High	High	4.85e-05	3.93e-06	3.67	41.32
0	High	[R].FKPTLSQQQK.[S]			0.01383	0.000769	1	1	1	17	Q14624	Q14624 [215-224]		0	1204.67	1.683	0.99286	12.38	222641	128617	19.42	4.77	195552	107858	226055	87281	78833.4	62829.9		High	High	Peak Found	High	High	High	High	4.85e-05	8.1e-05	3.06	25.48
0	High	[R].FLCTGGVSPYADPNTCR.[G]	2xCarbamidomethyl [C3; C16]		1.94e-05	0.000769	1	1	1	18	P00751	P00751 [680-696]		0	1914.85	1.186	0.995743	37.17	45716.4	36399.6	14.27	32.81	40154	33349.6	36552.2	22031.7	22310.5	26450.1		High	High	High	High	High	High	High	4.85e-05	3.93e-10	3.95	54.28
0	High	[R].FLCTGGVSPYADPNTCRGDSGGPLIVHK.[R]	2xCarbamidomethyl [C3; C16]		0.044287	0.000769	1	1	1	1	P00751	P00751 [680-707]		1	2975.41	0.948	0.99286	154.4	10024	10573.8	102.01		3542.71		24911.9		6481			Peak Found	Not Found	High	Not Found	Peak Found	Not Found	High	4.85e-05	0.000721	3.78	58.23
0	High	[R].FLEQQNQVLETK.[W]			0.00599	0.000769	1	4	1	26	Q7RTS7	Q7RTS7 [160-171]		0	1476.77	0.304	0.064117	42.89	22760	74924.8	116.18	18.78	19990.7	100878	18464.2	53552.2	41582.6	45178.4		High	High	High	High	High	High	High	4.85e-05	1.7e-05	4.63	48.5
0	High	[R].FLEQQNQVLQTK.[W]			0.000875	0.000769	3	3	1	55	Q7Z794; P35908; P04264	Q7Z794 [184-195]; P35908 [198-209]; P04264 [200-211]		0	1475.79	0.348	0.213957	28.06	2892156	8316579	92.4	16.63	2540265	8112834	2431921	5944248	4298387	4581800	Shared	High	High	High	High	High	High	High	4.85e-05	4.73e-07	4.19	45.96
0	High	[R].FLEQQNQVLQTKWELLQQVDTSTR.[T]			0.000367	0.000769	1	1	1	7	P04264	P04264 [200-223]		1	2932.52	0.236	0.026108	30.41	5839.73	24694.2		28.41			5839.73	21637.3	12346.7			Not Found	Not Found	High	High	High	Not Found	High	4.85e-05	9.32e-08	4.17	80.55
0	High	[R].FNAVLTNPQGDYDTSTGK.[F]			0.000143	0.000769	1	1	1	20	P02747	P02747 [140-157]		0	1927.9	1.271	0.995743	46.55	56643.2	33918.7	18.93	21.33	49751.4	27611.6	57132.7	22538.1	20789.8	21671.2		High	High	High	High	High	High	High	4.85e-05	1.62e-08	4.04	53.74
0	High	[R].FNKNNEGTYYSPNYNPQSR.[S]			0.000316	0.000769	1	1	1	20	P00450	P00450 [482-500]		1	2293.03	1.182	0.995743	42.45	32669.2	30473	47.07	42.63	28694.3	11317.4	46332.4	21780.5	21871.1	6499.32		High	High	High	High	High	Peak Found	High	4.85e-05	7.08e-08	3.77	41.5
0	High	[R].FNTANDDNVTQVR.[A]			0.016276	0.000769	1	1	1	6	P04040	P04040 [432-444]		0	1493.7	0.335	0.161904	45.72	4133.94	12477.4	87.82	16.72	3530.83	11475.6	4133.94	11526.1	7346.19	5835.4		Peak Found	High	Peak Found	High	High	High	High	4.85e-05	0.00011	3.36	37.79
0	High	[R].FPKAEFAEVSK.[L]			0.001955	0.000769	1	1	1	9	P02768	P02768 [247-257]		1	1252.66	1.361	0.995743	23.38	45111.4	33141	9.15	42.94	39011.6	31081	52224	23687.4	40069.1	15246.3		Peak Found	High	High	High	High	High	High	4.85e-05	2.11e-06	3.61	44.47
0	High	[R].FSAICQGDGTWSPR.[T]	1xCarbamidomethyl [C5]		0.000246	0.000769	1	1	1	18	P04003	P04003 [405-418]		0	1581.71	2.254	0.909829	18.54	105187	46461.8	36.33	10.47	92389	37448.5	117807	30359.3	32039	21729.2		High	High	High	High	High	High	High	4.85e-05	4.46e-08	4.01	55.26
0	High	[R].FSGSGAGTDFTLK.[I]			0.009829	0.000769	1	2	1	8	A0A0C4DH68	A0A0C4DH68 [87-99]		0	1287.62	1.655	0.995743	27.91	99891.7	64403.3	19.01	23.23	110157	59607.7	99891.7	46032.1	28814.3	35444.6		High	High	High	High	Peak Found	High	High	4.85e-05	4.3e-05	3.04	50.82
0	High	[R].FSGSGSGTDFTLK.[I]			0.00172	0.000769	3	7	1	21	A0A087WW87; A0A075B6P5; P06310	A0A087WW87 [88-100]; A0A075B6P5 [87-99]; P06310 [87-99]		0	1303.62	1.551	0.995743	46.71	708143	347213	22.98	25.65	704801	345313	708143	248170	204421	241981	Shared	High	High	High	High	High	High	High	4.85e-05	1.66e-06	3.58	48.63
0	High	[R].FSGSGSGTDFTLTISR.[L]			0.000149	0.000769	1	2	1	18	P01619	P01619 [83-98]		0	1632.79	1.25	0.995743	102.91	52314.4	20353.6	51.26	62.09	45949.2	11723.8	55312.7	14547.7	27269.1	6364.87		High	High	High	High	High	Peak Found	High	4.85e-05	1.74e-08	4.85	62.82
0	High	[R].FSGSLLGGK.[A]			0.101907	0.004581	1	2	1	4	A0A075B6I9	A0A075B6I9 [83-91]		0	865.478	1.332	0.995743	18	48263.4	36225.2	23.6	3.98	58037.2	29216.5	48263.4	25733.9	23693.2	16941.8		High	High	High	Peak Found	High	Peak Found	High	0.000619	0.003445	2.5	43.33
0	High	[R].FSGSNSGNTATLTISR.[VA]			3.27e-05	0.000769	1	2	1	38	P80748	P80748 [80-95]		0	1612.79	1.19	0.995743	19.21	146733	123305	21.01	9.95	168004	88000.4	146733	81697.8	75577.3	65001.6		High	High	High	High	High	High	High	4.85e-05	1.04e-09	4.39	43.26
0	High	[R].FSGSSSGAER.[Y]			0.028294	0.000769	1	1	1	7	A0A075B6H9	A0A075B6H9 [86-95]		0	984.438	2.322	0.785351	42.38	30494.1	12488.1	24.81	47.59	37049.2	18181.8	30494.1	8121.31	7654.36	11894		High	High	High	Peak Found	Peak Found	High	High	4.85e-05	0.000309	2.42	13.69
0	High	[R].FSNSSSSNEFSK.[C]			0.004663	0.000769	1	1	1	18	Q5D862	Q5D862 [404-415]		0	1320.57	0.444	0.239162	81.77	35580.2	112579	78.19	24.43	28308.5	80961.2	35580.2	80465.3	44474.9	54948		High	High	High	High	High	High	High	4.85e-05	1.06e-05	3.76	28.19
0	High	[R].FSPATHPSEGLEENYCR.[N]	1xCarbamidomethyl [C16]		0.006336	0.000769	1	1	1	4	P00747	P00747 [137-153]		0	1993.87	1.981	0.975123	21.17	92322.9	49387	41.1	41.09	81089.9	30420.5	108830	15928.6	33320.2	23097.3		High	High	High	Peak Found	Peak Found	Peak Found	High	4.85e-05	1.88e-05	2.16	44.09
0	High	[R].FSSCGGGGGSFGAGGGFGSR.[S]	1xCarbamidomethyl [C4]		5.63e-07	0.000769	1	1	1	211	P04264	P04264 [46-65]		0	1765.73	0.441	0.358308	73.24	191550	434678	73.14	21.24	168244	343701	126017	409392	266428	178779		High	High	High	High	High	High	High	4.85e-05	5.39e-13	5.63	49.32
0	High	[R].FSSSGGGGGGGR.[F]			0.000955	0.000769	1	1	1	30	P35527	P35527 [35-46]		0	982.434	0.257	0.097697	115.97	48469.5	188405	130.93	36.26	42572.2	254271	23795.8	134662	191475	75948.5		High	High	High	High	High	High	High	4.85e-05	5.53e-07	2.89	8.03
0	High	[R].FSSSSGYGGGSSR.[V]			0.000121	0.000769	1	1	1	47	P35527	P35527 [47-59]		0	1235.53	0.465	0.389971	62.38	1501288	3334781	82.66	25.87	1318625	3597130	1295847	3280930	1709348	1559606		High	High	High	High	High	High	High	4.85e-05	1.2e-08	3.8	23.63
0	High	[R].FTCTVTHTDLPSPLK.[Q]	1xCarbamidomethyl [C3]		0.001545	0.000769	1	2	1	24	P01871	P01871 [301-315]		0	1716.86	2.603	0.680686	51.91	534291	205238	44.5	25.03	469284	156020	610751	95670.7	125797	103820		High	High	High	High	High	High	High	4.85e-05	1.36e-06	4.17	53.82
0	High	[R].FVTWIEGVMR.[N]	1xOxidation [M9]		0.015469	0.000769	1	1	1	15	P00747	P00747 [799-808]		0	1253.63	1.696	0.995743	15.91	42359.9	24973.6	32.94	36.23	37205.9	15773.8	45141.7	17849.8	17146.6	6051.61		High	High	High	High	High	Peak Found	High	4.85e-05	9.95e-05	2.88	66.37
0	High	[R].FYHPEKEDGKLNK.[L]			0.017566	0.000769	1	1	1	4	P01024	P01024 [1492-1504]		2	1604.81	19.818	4.28e-05	180.44	135184	6821.34	109.27		42524		377465		4181.01			Peak Found	Not Found	High	Not Found	Peak Found	Not Found	High	4.85e-05	0.000127	2.38	25.67
0	High	[R].GAEDSLADQAANK.[W]			0.026899	0.000769	1	1	1	20	P0DJI9	P0DJI9 [90-102]		0	1289.6	74.431	1.18e-10	111.64	671796	9025.79	126.46	19.06	3252356	462857	164421	7388.2		3685.8		High	High	High	High	Not Found	Peak Found	High	4.85e-05	0.000281	4.14	31.47
0	High	[R].GAEDSLADQAANKWGR.[S]			0.000227	0.000769	1	1	1	7	P0DJI9	P0DJI9 [90-105]		1	1688.8	100	3.96e-16		105974		102.92		234483	28983.8						High	Peak Found	Not Found	Not Found	Not Found	Not Found	High	4.85e-05	3.82e-08	3.76	50.72
0	High	[R].GALQNIIPASTGAAK.[A]			0.08811	0.00407	1	1	1	7	P04406	P04406 [201-215]		0	1411.79	0.338	0.137406	54.78	11597.5	34284.3	85.3	21.23	10186.5	28486.9	9595.01	33558.7	19674.3	16034		Peak Found	High	Peak Found	High	High	High	High	0.000405	0.002606	2.01	55.53
0	High	[R].GASQAGAPQGR.[V]			0.006634	0.000769	1	1	1	28	P06396	P06396 [33-43]		0	999.497	1.24	0.995743	29.02	37215.4	26129.6	25.07	26.27	42819.1	20372.4	37215.4	18676	15388.7	18391.9		High	High	High	High	High	High	High	4.85e-05	2.07e-05	3.53	9.1
0	High	[R].GDACEGDSGGPFVMK.[S]	1xCarbamidomethyl [C4]		0.007973	0.000769	1	1	1	8	P00734	P00734 [561-575]		0	1526.62	1.211	0.995743	31.52	15904.2	13131	14.61	34.46	14927.1	8764.06	15904.2	6225.68	8048.43	8334.09		High	High	Peak Found	High	Peak Found	High	High	4.85e-05	2.9e-05	3.58	46.28
0	High	[R].GDAVCTESGWRPLPSCEEK.[S]	2xCarbamidomethyl [C5; C16]		0.074237	0.003562	1	1	1	7	P08603	P08603 [247-265]		0	2177.96	1.483	0.995743	60.69	21840.7	16086.7	31.68	62.47	29522	15047.9	18761.5	3399.99	9860.06	10603.1		High	High	High	Peak Found	High	Peak Found	High	0.000253	0.001903	2.05	48.99
0	High	[R].GDFSSANNR.[D]			0.059734	0.002996	1	1	1	23	P02671	P02671 [115-123]		0	967.423	3.846	0.326262	71.29	112492	20974.3	33.68	78.95	98805.2	39721.7	112892	7981.76		18423.7		High	High	High	High	Not Found	High	High	0.00018	0.001265	2.92	15.4
0	High	[R].GDFSSANNRDNTYNR.[V]			0.004958	0.000769	1	1	1	9	P02671	P02671 [115-129]		1	1730.75	2.175	0.880677	92.85	381036	175182	70.33	30.04	334675	112316	771906	143330	107375	50071.5		High	High	High	High	High	Peak Found	High	4.85e-05	1.2e-05	2.35	26.14
0	High	[R].GECQAEGVLFFQGDR.[E]	1xCarbamidomethyl [C3]		0.000621	0.000769	1	1	1	3	P02790	P02790 [152-166]		0	1712.77	0.968	0.99286	4.03	9971.54	10296.5	5.58		8758.29	6334.75	10250.5			4815.44		High	High	Peak Found	Not Found	Not Found	High	High	4.85e-05	2.49e-07	2.99	67.4
0	High	[R].GENALKDAK.[N]			0.093859	0.00407	1	1	1	17	P04264	P04264 [433-441]		1	945.5	0.276	0.122204	126.58	54251.7	196775	129.76	48.52	47650.8	255652	21228.2	140644	221388	67133.6		Peak Found	High	Peak Found	High	High	High	High	0.00048	0.002945	2.85	8.49
0	High	[R].GEQHGSSSGSSSSYGQHGSGSR.[Q]			0.004146	0.000769	1	1	1	23	Q86YZ3	Q86YZ3 [1910-1931]		0	2122.88	0.541	0.373917	93.05	25755.6	65432.3	93.1	29.25	18904.5	72956.8	25755.6	52067.9	40105.5	18596.9		High	High	High	High	High	Peak Found	High	4.85e-05	8.56e-06	4.34	10.84
0	High	[R].GEVLDNSFTGGICK.[T]	1xCarbamidomethyl [C13]		0.002883	0.000769	1	1	1	12	P13671	P13671 [206-219]		0	1496.7	0.972	0.99286	22.44	21239.5	22846	14.04	19.04	22985.4	13959.7	21239.5	13070.1	14003	12590.3		High	High	High	High	High	High	High	4.85e-05	4.34e-06	3.92	56.88
0	High	[R].GEVQAMLGQSTEELR.[V]	1xOxidation [M6]		0.000369	0.000769	1	1	1	22	P02649	P02649 [138-152]		0	1663.8	1.303	0.995743	40.69	45684.1	34887.4	25.64	46.38	58387.7	28971.2	45684.1	23071.9	21383.6	32894.2		High	High	High	High	High	High	High	4.85e-05	9.43e-08	5.08	48.55
0	High	[R].GFSLDEATNLNGGLLR.[G]			0.005326	0.000769	1	1	1	3	P19827	P19827 [361-376]		0	1676.86	1.038	0.995743	46.93	5532.77	6150.06	41.8	48.51	8304.15	2968.39	5532.77	3074.44	5389.61			High	Peak Found	High	Peak Found	High	Not Found	High	4.85e-05	1.37e-05	2.61	77.64
0	High	[R].GFSSGSAVVSGGSR.[R]			0.000173	0.000769	1	1	1	41	P35908	P35908 [21-34]		0	1254.61	0.419	0.317474	57.97	847832	2530300	82.92	20.39	744675	2104313	779619	1808524	1140471	1316333		High	High	High	High	High	High	High	4.85e-05	2.31e-08	5	33.53
0	High	[R].GGGFGGGSSFGGGSGFSGGGFGGGGFGGGR.[F]			5.53e-10	0.000769	1	1	1	49	P35908	P35908 [93-122]		0	2399.02	0.867	0.969931	101.67	135058	421317	63.77	51.16	118625	254331	133580	301135	261053	62594.9		High	High	High	High	High	High	High	4.85e-05	1.36e-18	6.94	72.23
0	High	[R].GGGGGGYGSGGSSYGSGGGSYGSGGGGGGGR.[G]			1.71e-08	0.000769	1	1	1	115	P04264	P04264 [519-549]		0	2383.95	0.49	0.437621	36.23	420869	859776	85.92	14.59	369661	1085412	376744	764711	526984	384187		High	High	High	High	High	High	High	4.85e-05	8.12e-16	8.09	32.91
0	High	[R].GGGGSFGYSYGGGSGGGFSAS.[S]			0.135061	0.00564	1	1	1	1	P35527	P35527 [64-84]		0	1772.71	0.676	0.70768	171.66	7054.33	9984.89	110.69	8.79		13920.2	2463.06	6865.14	6944.24	4669.72		Not Found	High	Peak Found	Peak Found	Peak Found	Peak Found	High	0.000876	0.005831	2.62	62.63
0	High	[R].GGGGSFGYSYGGGSGGGFSASSLGGGFGGGSR.[G]			3.34e-08	0.000769	1	1	1	41	P35527	P35527 [64-95]		0	2705.16	0.3	0.15438	107.56	56228	233465	107.64	54.98	49386.7	175753	30891	255308	143098	48163.9		High	High	High	High	High	High	High	4.85e-05	2.8e-15	7.35	72.72
0	High	[R].GGSGGGGSISGGGYGSGGGSGGR.[Y]			3.8e-06	0.000769	1	1	1	59	P35908	P35908 [550-572]		0	1741.75	0.454	0.373917	28.96	112177	247115	82.64	8.46	82428.5	264658	112177	176625	149240	132332		High	High	High	High	High	High	High	4.85e-05	1.88e-11	5.65	25.18
0	High	[R].GGSGGSHGGGSGFGGE.[S]			0.00709	0.000769	1	1	1	16	P35527	P35527 [580-595]		0	1263.5	0.443	0.231803	87.22	24592.9	55532.2	88.33	28.82	21094.2	69025.1	24592.9	63042.4	34037.4	25630.2		High	High	High	High	High	High	High	4.85e-05	2.33e-05	3.33	18.68
0	High	[R].GGSGGSHGGGSGFGGESGGSYGGGEE.[A]			0.020878	0.000769	1	1	1	2	P35527	P35527 [580-605]		0	2143.82	0.323	0.15991	70.81	3393.03	11333.4	103.66	24.06	2173.85	11019.8	3393.03	8948.43	6946.58	3587.19		Peak Found	Peak Found	Peak Found	High	Peak Found	Peak Found	High	4.85e-05	0.000175	2.66	34.68
0	High	[R].GGSGGSHGGGSGFGGESGGSYGGGEEASGSGGGYGGGSGK.[S]			7.41e-08	0.000769	1	1	1	127	P35527	P35527 [580-619]		0	3223.28	0.515	0.478054	94.18	211002	409681	98.39	30.66	112489	571408	211002	419850	251106	150964		High	High	High	High	High	High	High	4.85e-05	1.24e-14	8.25	36.94
0	High	[R].GGSGGSYGGGGSGGGYGGGSGSR.[G]			3.51e-07	0.000769	1	1	1	76	P35527	P35527 [491-513]		0	1791.73	0.42	0.318146	74.16	400065	952613	74.23	29.21	351389	834796	346910	1030636	521530	445517		High	High	High	High	High	High	High	4.85e-05	2.25e-13	5.6	23.5
0	High	[R].GGSGGSYGGGSGSGGGSGGGYGGGSGGGHSGGSGGGHSGGSGGNYGGGSGSGGGSGGGYGGGSGSR.[G]			0.014627	0.000769	1	1	1	7	P35527	P35527 [514-579]		0	4972.94	1.042	0.99286	131.48	26270.9	47665.6	124.2	72.96	5875.06	71089.5		50052.9	29215.7	4245.72		Peak Found	High	Not Found	High	High	Peak Found	High	4.85e-05	8.97e-05	4.6	30.39
0	High	[R].GGSSSGGGYGSGGGGSSSVK.[G]			6.73e-06	0.000769	1	1	1	24	P35908	P35908 [604-623]		0	1588.68	0.995	0.994475	85.68	126734	150135	93.1	37.13	87194.2	348274	126734	107309	61130.7	100255		High	High	High	High	High	High	High	4.85e-05	5.48e-11	6.19	17.29
0	High	[R].GGSTSYGTGSETESPR.[N]			0.000903	0.000769	1	1	1	35	P02671	P02671 [272-287]		0	1572.68	1.713	0.99286	60.29	887238	368162	30.48	37.71	779287	377322	1038132	228475	225658	293268		High	High	High	High	High	High	High	4.85e-05	5.01e-07	3.56	25.7
0	High	[R].GGSTSYGTGSETESPRN.[P]			0.018671	0.000769	1	1	1	4	P02671	P02671 [272-288]		1	1686.72	2.181	0.845283	33.95	9513.57	5658.09	22.39	24.24	8356.05	6427.83	13614.8	2723.57	3826.56	2646.17		High	Peak Found	High	Peak Found	Peak Found	Peak Found	High	4.85e-05	0.000142	3.68	24.53
0	High	[R].GHLFLQTDQPIYNPGQR.[V]			0.000486	0.000769	2	2	1	7	P0C0L4; P0C0L5	P0C0L4 [139-155]; P0C0L5 [139-155]		0	1984	2.705	0.569797	119.87	14002.8	5176.32	105.15	42.37	12299.1	1762.38	43145.5	2715.99	4321.92		Shared	High	Peak Found	High	Peak Found	High	Not Found	High	4.85e-05	1.58e-07	4.29	59.24
0	High	[R].GIVEECCFR.[S]	2xCarbamidomethyl [C6; C7]		0.171263	0.009638	1	1	1	1	P01344	P01344 [65-73]		0	1169.51	0.01	3.96e-16			13793.8		87.87				4764.78	17494			Not Found	Not Found	Not Found	Peak Found	High	Not Found	High	0.001349	0.009299	2.32	44.87
0	High	[R].GLETSLAECTFTK.[R]	1xCarbamidomethyl [C9]		0.00398	0.000769	1	1	1	2	P05156	P05156 [188-200]		0	1456.7	0.879	0.89208	28.61	33175.8	37749	23.97	15.53	36105.9	22857.6	25209	26981	20815.1	21453.3		High	Peak Found	Peak Found	Peak Found	High	Peak Found	High	4.85e-05	7.96e-06	3.4	59.63
0	High	[R].GLGVGFGSGGGSSSSVK.[F]			0.032591	0.000769	1	1	1	5	P13647	P13647 [560-576]		0	1439.71	1.211	0.995743	66.93	9971.6	11938.7	77.43	43.08	4735.98	12705.4		9453.75	3144.29	5583.48		Peak Found	High	Not Found	High	Peak Found	High	High	4.85e-05	0.000403	3.05	45.01
0	High	[R].GLQDEDGYR.[M]			0.049439	0.001498	2	2	1	26	P0C0L4; P0C0L5	P0C0L4 [1605-1613]; P0C0L5 [1605-1613]		0	1052.46	1.625	0.995743	25.73	165177	90764.9	8.66	26.94	145080	100560	173136	64181.4	55632.7	65549.1	Shared	High	High	High	High	High	High	High	9.08e-05	0.000883	3.06	30.74
0	High	[R].GMADQDGLKPTIDKPSEDSPPLEMLGPR.[R]	2xOxidation [M2; M24]		0.000618	0.000769	1	1	1	2	P19827	P19827 [613-640]		0	3026.45														No Quan Values	High	Not Found	High	Not Found	Not Found	Not Found	High	4.85e-05	2.46e-07	2.51
0	High	[R].GPDVLTATVSGK.[L]			0.003277	0.000769	1	1	1	18	Q14624	Q14624 [501-512]		0	1144.62	1.52	0.995743	62.79	90311.2	46500.9	29.97	64.57	86320.7	62223	53054.2	24946.1	28501.9	52453.3		High	High	High	High	High	High	High	4.85e-05	5.5e-06	3.57	44.73
0	High	[R].GPGGAWAAEVISNAR.[E]			6.37e-05	0.000769	1	1	1	29	P0DJI9	P0DJI9 [66-80]		0	1455.73	6.307	0.105203	121.2	118022	19801.7	94.14	120.68	311099	30340.2	118022	3981.43	43144.8			High	High	High	Peak Found	High	Not Found	High	4.85e-05	3.58e-09	4.76	67.7
0	High	[R].GPGGVWAAEAISDAR.[E]			0.000111	0.000769	1	1	1	28	P0DJI8	P0DJI8 [66-80]		0	1456.72	6.517	0.088341	154.4	183917	45148.5	68.81	124.3	457355	114537	183917		109031	5359.17		High	High	High	Not Found	High	Peak Found	High	4.85e-05	1.02e-08	5.12	64.32
0	High	[R].GPGGVWAAK.[L]			0.028152	0.000769	1	1	1	32	P35542	P35542 [66-74]		0	842.452	0.49	0.437621	89.91	169318	569780	35	42.95	147949	204752	169318	407249	371954	111690		High	High	High	High	High	High	High	4.85e-05	0.000307	3.55	32.38
0	High	[R].GPYESGSGHSSGLGHQESR.[S]			0.018958	0.000769	1	1	1	7	Q86YZ3	Q86YZ3 [572-590]		0	1928.85	0.452	0.277905	99.26	11135.5	36910.1	110.25	73.78	6892.83	40740.4	11135.5	47053.7	12684.1			Peak Found	High	Peak Found	High	High	Not Found	High	4.85e-05	0.000146	3.63	21.2
0	High	[R].GPYESGSGHSSGLGHR.[E]			0.000291	0.000769	1	1	1	21	Q86YZ3	Q86YZ3 [1038-1053]; [1978-1993]; [2448-2463]		0	1584.71	1.305	0.995743	77.46	292086	223791	46.29	80.88	122503	269884	292086	309303	137169	24097.5		High	High	High	High	High	High	High	4.85e-05	6.09e-08	3.28	19.5
0	High	[R].GQTGGDVNVEMDAAPGVDLSR.[I]			0.005548	0.000769	1	1	1	5	P08779	P08779 [264-284]		0	2087.97	0.673	0.710826	78.15	4285.02	9224.58	87.79	22.84	3657.52	11885.4	4285.02	6948.66	3792.01	4314.14		Peak Found	High	Peak Found	High	Peak Found	High	High	4.85e-05	1.48e-05	3.18	59.87
0	High	[R].GQTGGDVNVEMDAAPGVDLSR.[I]	1xOxidation [M11]		6.11e-05	0.000769	1	1	1	5	P08779	P08779 [264-284]		0	2103.96	0.63	0.598444	129.23	11944	16565.8	127.95	112.58		36795.1	2671.26	11840.3	3185.03	32335.1		Not Found	High	Peak Found	Peak Found	Peak Found	High	High	4.85e-05	3.33e-09	4.01	52.09
0	High	[R].GQVGGDVNVEMDAAPGVDLSR.[I]			0.000382	0.000769	1	1	1	16	P02533	P02533 [262-282]		0	2085.99	0.404	0.233746	96.64	5365.25	13268.3	98.1	19.36	4712.45	14433.9	3248.05	12059	8132.54	5425.91		Peak Found	High	Peak Found	High	High	High	High	4.85e-05	1.01e-07	3.26	63.89
0	High	[R].GQVGGDVNVEMDAAPGVDLSR.[I]	1xOxidation [M11]		5.54e-06	0.000769	1	1	1	23	P02533	P02533 [262-282]		0	2101.98	0.388	0.152122	103.09	25033.4	77090.1	111.01	38.58	21987.6	93127.4	17664.7	55099.9	27871	48431.6		High	High	High	High	High	High	High	4.85e-05	3.83e-11	4.98	55.67
0	High	[R].GSESGIFTNTK.[E]			0.014115	0.000769	1	1	1	36	P02671	P02671 [548-558]		0	1140.55	1.254	0.995743	35.73	656728	421882	16.07	19.09	576823	340023	667041	281200	258585	260450		High	High	High	High	High	High	High	4.85e-05	8.43e-05	4.17	35.31
0	High	[R].GSFEFPVGDAVSK.[V]			0.021524	0.000769	2	2	1	28	P0C0L4; P0C0L5	P0C0L4 [917-929]; P0C0L5 [917-929]		0	1339.65	1.341	0.995743	29.97	230002	156875	17.73	26.51	240157	131822	230002	101952	96153.9	107489	Shared	High	High	High	High	High	High	High	4.85e-05	0.000186	3.33	63.08
0	High	[R].GSGGGSSGGSIGGR.[G]			0.005576	0.000769	1	1	1	51	P04264	P04264 [603-616]		0	1092.5	0.42	0.318146	110.87	631046	1502979	105.41	14.53	554266	1889886	349312	1177488	921223	575148		High	High	High	High	High	High	High	4.85e-05	1.49e-05	3.75	9.05
0	High	[R].GSGGLGGACGGAGFGSR.[S]	1xCarbamidomethyl [C9]		0.003294	0.000769	2	3	1	7	P04259; P02538	P04259 [43-59]; P02538 [43-59]		0	1424.63	1.104	0.995743	93.04	17314.2	15688	71.06	123.48	15207.6	32477.2	13422.8	11212.9	7052.11	53627.2	Shared	Peak Found	High	High	High	Peak Found	High	High	4.85e-05	5.57e-06	4.17	38.71
0	High	[R].GSGSGQSPSSGQHGTGFGR.[S]			0.076084	0.00407	1	1	1	9	Q86YZ3	Q86YZ3 [430-448]		0	1747.77	0.436	0.233861	19.14	25918.3	60063.7	88.51	9.25	22764.8	71647.7	24392.6	47934.5	36814.9	26144.1		Peak Found	High	Peak Found	High	High	High	High	0.00029	0.001988	2.45	20.67
0	High	[R].GSGSGQSPSYGR.[H]			0.018577	0.000769	1	1	1	7	Q86YZ3	Q86YZ3 [897-908]		0	1139.51	0.803	0.89208	13.12	12690.6	15794.7	89.86	4.72	11146.5	35516.1	11665.2	10918.7		7637.52		High	High	Peak Found	High	Not Found	Peak Found	High	4.85e-05	0.00014	3.33	16.01
0	High	[R].GSSGGGCFGGSSGGYGGLGGFGGGSF.[R]	1xCarbamidomethyl [C7]		0.000356	0.000769	1	1	1	3	P13645	P13645 [60-85]		0	2186.88	100	3.96e-16		14864						14864					Not Found	Not Found	High	Not Found	Not Found	Not Found	High	4.85e-05	8.82e-08	4.74	81.36
0	High	[R].GSSGGGCFGGSSGGYGGLGGFGGGSFR.[G]	1xCarbamidomethyl [C7]		9.48e-07	0.000769	1	1	1	50	P13645	P13645 [60-86]		0	2342.98	0.834	0.957623	102.57	138197	289290	72.62	40.81	121382	294148	131558	273373	177315	73813		High	High	High	High	High	High	High	4.85e-05	1.42e-12	6.54	69.37
0	High	[R].GSSSGGGYSSGSSSYGSGGR.[Q]			2.31e-05	0.000769	1	1	1	32	P35908	P35908 [525-544]		0	1740.71	0.436	0.350953	74.45	203820	467053	98.73	26.33	138411	617796	203820	333825	273656	328120		High	High	High	High	High	High	High	4.85e-05	5.45e-10	5.25	24.11
0	High	[R].GSSTWLTAFVLK.[V]			0.012364	0.000769	1	1	1	5	P0C0L5	P0C0L5 [1073-1084]		0	1309.71	1.676	0.99286	93.04	16256.4	9698.77	83.07	28.38	14278.5	4086.99	39092.9	5656.12	7285.83			High	Peak Found	High	Peak Found	High	Not Found	High	4.85e-05	6.54e-05	2.96	88.12
0	High	[R].GSSVIHCDADSK.[W]	1xCarbamidomethyl [C7]		0.15471	0.007352	1	1	1	2	P04003	P04003 [275-286]		0	1275.56														No Quan Values	High	Not Found	High	Not Found	Not Found	Not Found	High	0.001062	0.007579	2.65
0	High	[R].GSYGSGGSSYGSGGGSYGSGGGGGGHGSYGSGSSSGGYR.[G]			1.57e-05	0.000769	1	1	1	52	P04264	P04264 [550-588]		0	3312.31	0.57	0.573108	72.25	396836	781901	78.55	27.03	301187	887818	396836	739803	479252	281236		High	High	High	High	High	High	High	4.85e-05	2.66e-10	5.46	38.13
0	High	[R].GWVTDGFSSLK.[D]			0.010449	0.000769	1	1	1	25	P02656	P02656 [61-71]		0	1196.6	1.097	0.995743	43.18	115216	114839	30.32	50.66	101198	111999	89386.8	82081.1	90858.2	21473.3		High	High	High	High	High	High	High	4.85e-05	4.79e-05	3.38	68.67
0	High	[R].GYSIFSYATK.[R]			0.047265	0.001498	1	1	1	19	P02741	P02741 [66-75]		0	1136.56	1.091	0.99286	33.07	39450.3	35279.3	28.46	19.97	44598.4	27180.7	28288.3	22959.6	21623.8	21772.4		High	High	High	High	High	High	High	9.08e-05	0.000808	2.67	63.48
0	High	[R].HGGGGGGFGGGGFGS.[R]			0.000811	0.000769	1	1	1	3	P35908	P35908 [46-60]		0	1164.48	3.715	0.310781	78.67	28391.9	7642.83	133.05	39.34	11243.9	19561.6	223394	4105.25		4756.29		Peak Found	Peak Found	High	Peak Found	Not Found	Peak Found	High	4.85e-05	4.09e-07	3.13	38.14
0	High	[R].HGGGGGGFGGGGFGSR.[S]			0.000231	0.000769	1	1	1	16	P35908	P35908 [46-61]		0	1320.58	0.898	0.989392	80.85	407142	700977	60.93	59.16	250550	616155	407142	712158	429651	111718		Peak Found	High	High	High	High	Peak Found	High	4.85e-05	3.95e-08	4.64	31.22
0	High	[R].HGSGSGQSSSYGPYGSGSGWSSSR.[G]			4.93e-05	0.000769	1	1	1	9	Q86YZ3	Q86YZ3 [1954-1977]		0	2318.97	0.932	0.981266	101.4	10452.3	18380.6	104.63	70.75	7901.46	37333	10452.3	29537.9	11266.1	4515.61		Peak Found	High	Peak Found	High	High	Peak Found	High	4.85e-05	2.23e-09	4.54	40.93
0	High	[R].HGSGSGQSSSYSPYGSGSGWSSSR.[G]			0.029761	0.000769	1	1	1	2	Q86YZ3	Q86YZ3 [1484-1507]; [2424-2447]		0	2348.98	0.502	0.351276	69.31	12299.6	26582.3	86.66	22.02	10803.1	33492.4	11983.1	18999.6	22047.8	11168.7		Peak Found	High	Peak Found	High	Peak Found	Peak Found	High	4.85e-05	0.00034	2.9	40.54
0	High	[R].HGVQELEIELQSQLSK.[K]			0.002854	0.000769	1	1	1	10	P35527	P35527 [375-390]		0	1837.96	0.67	0.646557	87.97	15184	23051.3	48.28	85.12		14930.3	10639.4	32431.7	14128.9	1968.27		Not Found	High	High	High	High	Peak Found	High	4.85e-05	4.26e-06	3.31	73.6
0	High	[R].HLVCNGDQDCLDGSDEDDCEDVR.[A]	3xCarbamidomethyl [C4; C10; C19]		0.021854	0.000769	1	1	1	1	P07357	P07357 [112-134]		0	2723.03	100	3.96e-16		7292.83		33.15		8906.04	3557.79	7292.83					High	Peak Found	Peak Found	Not Found	Not Found	Not Found	High	4.85e-05	0.000191	3.78	42.51
0	High	[R].HLVPGAPFLLQALVR.[E]			0.155431	0.007352	2	2	1	1	P0C0L4; P0C0L5	P0C0L4 [377-391]; P0C0L5 [377-391]		0	1630.98	100	3.96e-16		4538.6						4538.6				Shared	Not Found	Not Found	High	Not Found	Not Found	Not Found	High	0.001062	0.007712	2.74	89.09
0	High	[R].HPDEAAFFDTASTGK.[T]			0.001935	0.000769	1	1	1	23	P02671	P02671 [513-527]		0	1593.72	1.641	0.9936	44.06	132824	80933.8	42.79	18.36	116663	46134.9	171843	57847.2	50250.9	27149.5		High	High	High	High	High	High	High	4.85e-05	2.07e-06	4.27	48.27
0	High	[R].HPDYSVVLLLR.[L]			0.014928	0.000769	1	1	1	15	P02768	P02768 [362-372]		0	1311.74	0.589	0.436453	130.93	25538.6	43330.6	140.4	49.88	22431.3	5908.55	233445	21423.2	38394.6			High	Peak Found	High	Peak Found	High	Not Found	High	4.85e-05	9.36e-05	3.08	69.09
0	High	[R].HPYFYAPELLFFAK.[R]			0.000527	0.000769	1	1	1	3	P02768	P02768 [170-183]		0	1742.89	1.636	0.99286	109.52	6547.19	4003.12	114.05	77.27		1476.56	20001.7	1549.72	4530.09			Not Found	Peak Found	High	Peak Found	Peak Found	Not Found	High	4.85e-05	1.84e-07	3.22	92.23
0	High	[R].HQEEESETEEDEEDTPGHK.[S]			0.000511	0.000769	1	1	1	4	Q5D862	Q5D862 [108-126]		0	2254.89	0.335	0.152122	10.57	6622.06	19792.3	10.06		5416.36		7111.09			9256.45		Peak Found	High	Peak Found	High	Not Found	High	High	4.85e-05	1.74e-07	4.14	20.79
0	High	[R].HQQTVTIPPK.[S]			0.032921	0.000769	1	1	1	36	P01024	P01024 [882-891]		0	1148.64	1.388	0.995743	35.32	223304	154566	21.26	26.66	235623	119858	223304	89561.6	94738.6	98752.6		High	High	High	High	High	High	High	4.85e-05	0.00041	2.92	22.46
0	High	[R].HRHPDEAAFFDTASTGK.[T]			6.57e-05	0.000769	1	1	1	6	P02671	P02671 [511-527]		1	1886.88	100	3.96e-16		167620						167620					Not Found	Not Found	High	Not Found	Not Found	Not Found	High	4.85e-05	3.81e-09	5.19	39.5
0	High	[R].HTFMGVVSLGSPSGEVSHPR.[K]	1xOxidation [M4]		0.000101	0.000769	1	1	1	8	P02765	P02765 [318-337]		0	2097.02	0.941	0.957623	121.2	32876.8	34950.2	89.51		13691.3		69341.2		21422.1			High	Not Found	High	Not Found	High	Not Found	High	4.85e-05	8.51e-09	4.64	48.43
0	High	[R].HTFMGVVSLGSPSGEVSHPR.[K]			0.001876	0.000769	1	1	1	1	P02765	P02765 [318-337]		0	2081.02	100	3.96e-16		10398.6						10398.6					Not Found	Not Found	High	Not Found	Not Found	Not Found	High	4.85e-05	1.95e-06	4.07	55.69
0	High	[R].HYEGSTVPEK.[K]			0.069634	0.003562	1	1	1	27	P00738	P00738 [312-321]		0	1146.54	4.067	0.290165	21.33	886414	200722	24.58	28.31	778564	394785	933829	143466	86352.1	118338		High	High	High	High	High	High	High	0.000215	0.001674	2.82	17.29
0	High	[R].HYEGSTVPEKK.[T]			0.037151	0.000769	1	1	1	19	P00738	P00738 [312-322]		1	1274.64	1.795	0.99286	24.58	3321054	1790927	42.76	35.39	2916978	967142	3554289	1280059	1213868	438498		High	High	High	High	High	High	High	4.85e-05	0.000519	2.22	12.82
0	High	[R].IAQWQSFQLEGGLK.[Q]			0.000181	0.000769	1	1	1	30	P01023	P01023 [175-188]		0	1604.84	1.787	0.99286	45.72	153262	85778.9	37.45	33.43	134614	62073.6	200522	73482.1	52576.6	23644.6		High	High	High	High	High	High	High	4.85e-05	2.52e-08	3.87	72.86
0	High	[R].IASFSQNCDIYPGKDFVQPPTK.[I]	1xCarbamidomethyl [C8]		0.000221	0.000769	1	1	1	27	P01042	P01042 [241-262]		1	2512.22	1.506	0.995743	21.09	141131	98354.5	18.53	16.23	148605	80261.5	141131	76577.3	60284.6	36177.3		High	High	High	High	High	High	High	4.85e-05	3.65e-08	3.56	63.65
0	High	[R].IAYGTQGSSGYSLR.[L]			0.004499	0.000769	1	1	1	6	P03952	P03952 [360-373]		0	1459.72	1.034	0.99286	28.48	25952.9	21964	14.81	26.88	22795.2	18338	20098	15698.7	11912	14898.4		High	Peak Found	High	Peak Found	High	High	High	4.85e-05	9.97e-06	2.95	45.38
0	High	[R].IGESIELTCPK.[G]	1xCarbamidomethyl [C9]		0.039067	0.000769	1	1	1	12	P13671	P13671 [724-734]		0	1246.63	1.205	0.995743	12.9	26824.9	21206.1	10.42	15.26	23561.1	17002.5	30310	14640.9	12997.9	12557.4		High	High	High	High	High	High	High	4.85e-05	0.000569	2.31	48.56
0	High	[R].IGFIEEVK.[A]			0.118822	0.005184	1	1	1	2	Q96P63	Q96P63 [232-239]		0	934.524	0.406	0.232816	104.74	8659	21328.7	96.35	22.31	7605.45	20339.1	4063.5	15257.3	8600.69	9974.97		Peak Found	High	Peak Found	High	Peak Found	Peak Found	High	0.000792	0.004595	2.25	53.79
0	High	[R].IGQDGISTSATTNLK.[C]			0.004569	0.000769	1	1	1	5	P04114	P04114 [1647-1661]		0	1505.78	1.246	0.995743	88.07	15304	7590.46	42.17	53.06	19013.6	6055.03	15304	5425.26	4512.18	8127.5		High	Peak Found	High	Peak Found	Peak Found	High	High	4.85e-05	1.02e-05	3.54	42.7
0	High	[R].IHWESASLLR.[S]			0.005548	0.000769	1	1	1	4	P01024	P01024 [1311-1320]		0	1211.65	5.928	0.07502	91.51	34789.8	5868.79	103.43	71.05	12035.8		88325.1	2414.13	6250.29			Peak Found	Not Found	High	Peak Found	Peak Found	Not Found	High	4.85e-05	1.47e-05	3.12	56.23
0	High	[R].IKFEMEQNLR.[Q]			0.001677	0.000769	1	1	1	28	P35527	P35527 [241-250]		1	1307.68	0.473	0.404682	110.84	168696	363198	49.27	76.13	50568.3	116229	173940	262787	222616	14365.4		High	High	High	High	High	High	High	4.85e-05	1.59e-06	3.53	49.43
0	High	[R].IKFEMEQNLR.[Q]	1xOxidation [M5]		0.004592	0.000769	1	1	1	30	P35527	P35527 [241-250]		1	1323.67	1.157	0.995743	78.96	197967	263499	63.68	52.83	173880	297389	125006	261546	161507	50514.7		High	High	High	High	High	High	High	4.85e-05	1.03e-05	3.57	37.69
0	High	[R].IKVTTSQDMLSIMEK.[L]	2xOxidation [M9; M13]		0.019446	0.000769	1	1	1	4	P05155	P05155 [401-415]		1	1755.89	1.446	0.995743	23.96	19659.3	15573.4	36.3	31.58	22976.2	13545	12143.5	6002.26	9608.76	7283.33		High	High	High	Peak Found	Peak Found	Peak Found	High	4.85e-05	0.000153	3.35	44.71
0	High	[R].ILGGHLDAK.[G]			0.076458	0.00407	2	2	1	10	P00739; P00738	P00739 [104-112]; P00738 [162-170]		0	923.531	2.159	0.888884	51.09	375402	173892	52.92	39.02	329727	101238	504763	136257	106584	38628.1	Shared	High	High	High	High	High	Peak Found	High	0.00029	0.00201	2.61	27.87
0	High	[R].ILLQGTPVAQMTEDAVDAER.[L]			2.61e-06	0.000769	1	1	1	46	P01024	P01024 [980-999]		0	2157.09	2.463	0.798509	53.24	128973	55256.5	24.14	44.04	113280	60097.5	142649	39494.4	35498.1	10397.5		High	High	High	High	High	Peak Found	High	4.85e-05	9.43e-12	4.79	82.83
0	High	[R].ILLQGTPVAQMTEDAVDAER.[L]	1xOxidation [M11]		2.28e-06	0.000769	1	1	1	78	P01024	P01024 [980-999]		0	2173.08	1.746	0.99286	51.83	516884	296105	7.48	39.95	461171	314609	516884	211640	134482	222982		High	High	High	High	High	High	High	4.85e-05	7.24e-12	5.85	66.7
0	High	[R].IPIEDGSGEVVLSR.[K]			0.000132	0.000769	1	1	1	38	P01024	P01024 [291-304]		0	1470.78	1.47	0.995743	31.94	567283	317572	21.45	20.66	498261	268686	594026	192589	194650	189028		High	High	High	High	High	High	High	4.85e-05	1.39e-08	4.11	55.18
0	High	[R].ISASAEELR.[Q]			0.065954	0.003562	1	1	1	1	P06727	P06727 [256-264]		0	975.511	1.148	0.995743	56.56	38815.9	33608.9	24.13	50.14	43239.3	26743.6	30232.3	16582.3		22769.9		High	Peak Found	Peak Found	Peak Found	Not Found	Peak Found	High	0.000215	0.001511	2.68	32.97
0	High	[R].ISGLIYEETR.[G]			0.011396	0.000769	1	1	1	10	P62805	P62805 [47-56]		0	1180.62	0.522	0.343374	28.96	24273.1	37428.5	18.19	18.33	21319.8	18011.1	18185.7	26751.9	22397.3	23427.5		High	High	High	High	High	High	High	4.85e-05	5.67e-05	3.63	50.13
0	High	[R].ISGVGIDQPPYGIFVINQK.[T]			0.001031	0.000769	1	1	1	24	Q02413	Q02413 [87-105]		0	2045.11	0.592	0.488552	95.63	10237.4	20750.7	86.38	53.62	6374.03	23837.4	10237.4	26332	12718.7	5733.83		High	High	High	High	High	High	High	4.85e-05	6.38e-07	4.1	82.19
0	High	[R].ISIGGGSCAISGGYGSR.[A]	1xCarbamidomethyl [C8]		0.005009	0.000769	2	3	1	15	P04259; P02538	P04259 [70-86]; P02538 [70-86]		0	1598.76	0.555	0.422974	58.45	15584.9	28094.1	91.22	109.87	13688.7	43317.4	13439.2	20080.2	10431.4	64941	Shared	High	High	High	High	High	High	High	4.85e-05	1.22e-05	3.49	50.22
0	High	[R].ISISTSGGSFR.[N]			0.002188	0.000769	1	1	1	34	P13647	P13647 [74-84]		0	1111.57	0.261	0.103697	47.82	97514.9	422220	112.81	16.49	85650.1	432247	92510.3	352889	258792	165628		High	High	High	High	High	High	High	4.85e-05	2.6e-06	3.27	46.09
0	High	[R].ISSVLAGGSCR.[A]	1xCarbamidomethyl [C10]		0.003705	0.000769	2	2	1	2	P02533; P08779	P02533 [31-41]; P08779 [31-41]		0	1106.56	0.675	0.562007	87.3	37931.2	80378	84.01	53.39	33316.1	90898.9	31213.4	57449.9	28346.5	65472.2	Shared	Peak Found	Peak Found	Peak Found	Peak Found	High	High	High	4.85e-05	6.93e-06	3.74	33.01
0	High	[R].ITCGGNNIGSK.[SAN]	1xCarbamidomethyl [C3]		0.050436	0.001498	1	3	1	5	P80748	P80748 [39-49]		0	1120.54	1.428	0.995743	37.79	46855.2	26153.3	22.06	26.95	41154.3	22680.8	51444.5	18693	14132.6	17719.8		High	High	High	Peak Found	Peak Found	Peak Found	High	9.08e-05	0.000914	2.52	20.12
0	High	[R].ITCQGDSLR.[S]	1xCarbamidomethyl [C3]		0.034104	0.000769	1	1	1	9	P01714	P01714 [39-47]		0	1049.5	1.407	0.995743	16.95	105503	77132.5	12.06	14.34	110748	69604.6	105503	48088.2	47277	41903.2		High	High	High	High	Peak Found	Peak Found	High	4.85e-05	0.00044	2.29	24.56
0	High	[R].ITENDIQIALDDAK.[I]			0.002616	0.000769	1	1	1	9	P04114	P04114 [2151-2164]		0	1558.8	1.667	0.99286	98.17	18552.1	6471.89	38.96	63.77	16294.9	6406.89	21660.5	3987.44	3966.83	7722.68		High	High	High	Peak Found	Peak Found	High	High	4.85e-05	3.62e-06	3.53	70.27
0	High	[R].IVQLIQDTR.[I]			0.144927	0.006182	1	1	1	1	P15169	P15169 [114-122]		0	1085.63	1.123	0.995743	16.77	10378.4	8848.79	14.39	19	10849.6	6423.97	10378.4	6324.64	5087.77	5473.69		High	Peak Found	Peak Found	Peak Found	Peak Found	Peak Found	High	0.001004	0.006704	2.26	45.56
0	High	[R].IYGNQDTSSQLKK.[F]			0.04006	0.000769	1	1	1	3	P19823	P19823 [476-488]		1	1481.76	1.987	0.980215	25.49	124204	57716.2	23.03	13.72	109092	57858.8	133204	36489.7	35376.1	31359.9		High	Peak Found	High	Peak Found	Peak Found	Peak Found	High	4.85e-05	0.000593	1.41	25.44
0	High	[R].IYHSHIDAPK.[D]			0.008696	0.000769	1	1	1	5	P00450	P00450 [178-187]		0	1180.61	2.038	0.957623	29.84	45774.4	22457.4	54.24	11.16	40205	10310.5	54815.9	14831	14897.5			High	Peak Found	High	Peak Found	Peak Found	Not Found	High	4.85e-05	3.42e-05	3.19	21.81
0	High	[R].IYISGMAPR.[P]	1xOxidation [M6]		0.158343	0.007941	1	1	1	1	P04004	P04004 [354-362]		0	1023.53	1.411	0.995743	55.86	34120.9	19962.7	21.77	51.77	32182.6	23508.8	23708	12008.4	12235.8	19485.2		Peak Found	High	Peak Found	Peak Found	Peak Found	Peak Found	High	0.001094	0.007961	2.33	35.24
0	High	[R].KADGSYAAWLSR.[DG]			0.009879	0.000769	2	2	1	6	P0C0L4; P0C0L5	P0C0L4 [1061-1072]; P0C0L5 [1061-1072]		1	1324.66	2.375	0.72084	95.84	13140.6	5532.83	91.11	54.15	11541.7	2538.09	33688	2641.61	5076.8		Shared	High	Peak Found	High	Peak Found	High	Not Found	High	4.85e-05	4.33e-05	3.49	52.37
0	High	[R].KAEEEHLGILGPQLHADVGDKVK.[I]			0.00031	0.000769	1	1	1	2	P00450	P00450 [799-821]		2	2483.32	100	3.96e-16		29564.4						29564.4					Not Found	Not Found	High	Not Found	Not Found	Not Found	High	4.85e-05	6.82e-08	3.99	49.78
0	High	[R].KCCVECPPCPAPPVAGPSVFLFPPKPK.[D]	4xCarbamidomethyl [C2; C3; C6; C9]		0.000743	0.000769	1	1	1	32	P01859	P01859 [101-127]		1	3036.5	2.102	0.913275	71.53	207105	130211	52.79	67.19	181906	97581.6	393285	93067.9	114694	15111.6		High	High	High	High	High	Peak Found	High	4.85e-05	3.48e-07	3.03	68.84
0	High	[R].KCSTSSLLEACTFR.[R]	2xCarbamidomethyl [C2; C11]		0.00382	0.000769	1	1	1	27	P02787	P02787 [683-696]		1	1659.78	2.012	0.969931	67.31	100456	49918.7	43.49	59.79	88233	37322.2	139275	35679.2	56035.3	11982.7		High	High	High	High	High	High	High	4.85e-05	7.38e-06	4.42	51.19
0	High	[R].KDAEAWFNEK.[S]			0.018482	0.000769	1	2	1	26	P13645	P13645 [334-343]		1	1237.59	0.645	0.70768	74.93	107425	178629	43.01	62.6	67229.5	122442	107425	196909	109487	28483.2		High	High	High	High	High	High	High	4.85e-05	0.000139	2.26	43.99
0	High	[R].KFPSGTFEQVSQLVK.[E]			0.005576	0.000769	1	1	1	15	P02774	P02774 [51-65]		1	1694.91	1.974	0.969931	128.39	38867.1	19690.2	91.99	8.66	34138.1	3583.02	82746.5	13237	12831.5			High	Peak Found	High	Peak Found	Peak Found	Not Found	High	4.85e-05	1.48e-05	2.93	68.74
0	High	[R].KGGETSEMYLIQPDSSVKPYR.[V]	1xOxidation [M8]		0.000331	0.000769	1	1	1	8	P02675	P02675 [247-267]		1	2401.17	3.669	0.36631	118.55	342255	117404	73.23	79.09	300612	59462.9	577106	83914.5	96412.9	5317.05		High	High	High	Peak Found	Peak Found	Peak Found	High	4.85e-05	7.75e-08	3.51	48.17
0	High	[R].KGGETSEMYLIQPDSSVKPYR.[V]			0.000134	0.000769	1	1	1	14	P02675	P02675 [247-267]		1	2385.18	3.007	0.55147	108.49	59254.7	19707.9	99.38	18.88	52045.1	10851.9	177238	12315.8	13816			High	Peak Found	High	Peak Found	Peak Found	Not Found	High	4.85e-05	1.43e-08	4.11	54.31
0	High	[R].KLCMAALK.[H]	1xCarbamidomethyl [C3]; 1xOxidation [M4]		0.118257	0.005184	1	1	1	10	P02774	P02774 [120-127]		1	950.516	1.129	0.995743	20.82	117666	118006	18.35	10.19	136966	77699	117666	71364	72329.7	56682.2		High	High	High	High	High	High	High	0.000792	0.004533	1.82	18.52
0	High	[R].KLLEGEECR.[MLI]	1xCarbamidomethyl [C8]		0.109013	0.004581	5	10	1	1	Q7RTS7; P35908; P04259; P02538; P13647	Q7RTS7 [444-452]; P35908 [482-490]; P04259 [467-475]; P02538 [467-475]; P13647 [472-480]		1	1133.56	0.659	0.618721	50.58	13810.7	21842.2	43.97	46.31	8794.41		19049.5	24328.7	13387.7	6027.54	Shared	Peak Found	Not Found	Peak Found	High	Peak Found	Peak Found	High	0.000654	0.003892	2.64	23.14
0	High	[R].KLYDYCDVPQCAAPSFDCGKPQVEPK.[K]	3xCarbamidomethyl [C6; C11; C18]		0.002603	0.000769	1	1	1	5	P00747	P00747 [550-575]		1	3072.39	0.956	0.957623	64.25	50882.4	41927.4	48.93	39.19	44691.5	12603.8	55797.6	22546.6	34157.1			High	Peak Found	High	Peak Found	High	Not Found	High	4.85e-05	3.58e-06	3.11	57.84
0	High	[R].KPVDEYKDCHLAQVPSHTVVAR.[S]	1xCarbamidomethyl [C9]		0.000175	0.000769	1	1	1	14	P02787	P02787 [252-273]		1	2549.29	20.476	0.000144	126.63	179164	8749.87	130.48	109.44	31570.4		893059	2233.06	15019.9			Peak Found	Not Found	High	Peak Found	Peak Found	Not Found	High	4.85e-05	2.36e-08	4.16	41.93
0	High	[R].KPVEEYANCHLAR.[A]	1xCarbamidomethyl [C9]		5.49e-05	0.000769	1	1	1	31	P02787	P02787 [588-600]		0	1586.77	2.307	0.809024	65.47	809664	409620	65.62	70.68	711151	166757	1242718	292775	330206	34040.2		High	High	High	High	High	High	High	4.85e-05	2.74e-09	4.72	31.93
0	High	[R].KVLLDGVQNPR.[A]			0.078742	0.00407	1	1	1	3	P01024	P01024 [305-315]		1	1238.72	2.236	0.850105	55.57	227037	101543	43.47	24.31	199413	88630.2	326283	72577.5	87855.4	43037.2		High	Peak Found	High	Peak Found	High	Peak Found	High	0.00029	0.002113	2.22	36.06
0	High	[R].KWDPYKQGFGNVATNTDGK.[N]			0.148356	0.006772	1	1	1	1	P02675	P02675 [295-313]		2	2126.03	100	3.96e-16		13290.8		111.13		4043.16		38373.8					Peak Found	Not Found	High	Not Found	Not Found	Not Found	High	0.00103	0.007036	3.01	49.04
0	High	[R].KYSDASDCHGEDSQAFCEK.[F]	2xCarbamidomethyl [C8; C17]		0.000178	0.000769	1	1	1	6	P01023	P01023 [271-289]		1	2233.88	5.116	0.201647	39.99	126086	24647.8	59.05	20.51	110745	63439.6	274404	13916.4	15107.4	13815.9		High	Peak Found	High	Peak Found	Peak Found	Peak Found	High	4.85e-05	2.45e-08	4.02	29.88
0	High	[R].LAKTYETTLEK.[C]			0.006771	0.000769	1	1	1	10	P02768	P02768 [373-383]		1	1296.7	1.169	0.995743	11.15	97733.4	83627.4	21.6	4.34	85842.1	47001.5	105084	57933.2	51257.8	41285.6		High	High	High	High	High	High	High	4.85e-05	2.13e-05	3.26	31.43
0	High	[R].LAPLAEDVR.[G]			0.063082	0.003562	1	1	1	3	P06727	P06727 [267-275]		0	983.552	0.979	0.96299	33.78	44407.7	37149.3	20.3	30.3	45583.9	30596.2	34288.6	26552.3	21464.5	27569.7		High	High	Peak Found	Peak Found	Peak Found	High	High	0.000215	0.001402	1.83	42.24
0	High	[R].LASYLDKVQALEEANNDLENK.[I]			4.38e-05	0.000769	1	1	1	23	P35527	P35527 [164-184]		1	2377.19	1.566	0.995743	109.54	42683.7	91483.8	84.99	80.22	36309.2	112608	42683.7	65387.8	63974.3	2521.8		High	High	High	High	High	Peak Found	High	4.85e-05	1.79e-09	5.74	72.08
0	High	[R].LASYLDKVR.[A]			0.027588	0.000769	4	7	1	36	P02533; P13645; Q04695; P08779	P02533 [126-134]; P13645 [157-165]; Q04695 [95-103]; P08779 [128-136]		1	1064.61	0.745	0.874328	107.11	931399	2154136	63.24	63.45	743444	1667273	931399	2322383	1320338	319687	Shared	High	High	High	High	High	High	High	4.85e-05	0.000296	2.9	39.8
0	High	[R].LAVTTHGLPCLAWASAQAK.[A]	1xCarbamidomethyl [C10]		0.00305	0.000769	1	1	1	4	P00734	P00734 [225-243]		0	1995.05	1.282	0.995743	49.16	22112.5	17251.8	70.85		19422	2735.82	29444.9	12330.6				High	Peak Found	High	Peak Found	Not Found	Not Found	High	4.85e-05	4.83e-06	3.92	70.39
0	High	[R].LAVYQAGAR.[E]			0.057981	0.001498	1	1	1	1	P02649	P02649 [177-185]		0	948.526	1.058	0.99286	20.13	81808.7	68111.3	10.31	17.42	75028.8	48129.8	81808.7	48682.3	40485.8	41861.2		Peak Found	High	Peak Found	Peak Found	Peak Found	Peak Found	High	9.08e-05	0.00119	2.78	32.05
0	High	[R].LCNTGDNSVCTTK.[T]	2xCarbamidomethyl [C2; C10]		0.037716	0.000769	1	1	1	2	P03952	P03952 [374-386]		0	1469.64	0.943	0.99286	28.27	7555.73	8009.37	17.24	29.95	8518.95	4872.61	7555.73	5095.67	4909.2	5725.27		Peak Found	High	High	Peak Found	Peak Found	Peak Found	High	4.85e-05	0.000532	2.8	22.44
0	High	[R].LCQDLGPGAFR.[L]	1xCarbamidomethyl [C2]		0.03966	0.000769	1	1	1	8	P08697	P08697 [151-161]		0	1233.6	1.439	0.995743	14.25	26473.5	18403.4	11.46	5.59	23252.5	14973.6	26904.2	13210.4	10244.7	8606.89		High	High	High	High	High	High	High	4.85e-05	0.000586	3.15	50.72
0	High	[R].LDKACEPGVDYVYK.[T]	1xCarbamidomethyl [C5]		0.005779	0.000769	1	1	1	11	P01024	P01024 [1533-1546]		1	1656.79	1.946	0.99286	16.69	119755	58808.4	5.75	34.17	111841	82509.5	113522	41692	62366.6	27503.4		High	High	High	High	High	High	High	4.85e-05	1.6e-05	3.52	44.83
0	High	[R].LDSELKNMQDMVEDYR.[N]	2xOxidation [M8; M11]		0.000262	0.000769	1	1	1	28	P04264	P04264 [252-267]		1	2017.88	0.718	0.834334	112.33	234912	326958	111.9	16.25	206330	667853	74720.8	233692	176003	184838		High	High	High	High	High	High	High	4.85e-05	4.99e-08	3.67	44.74
0	High	[R].LDSELKNMQDMVEDYR.[N]	1xOxidation [M]		3.05e-05	0.000769	1	1	2	10	P04264	P04264 [252-267]		1	2001.89	0.765	0.89208	119.05	56602.2	133435	63.1	68.49	38335.1	93104.6	56602.2	95372.4	108296	12667.5		Peak Found	High	High	High	High	Peak Found	High	4.85e-05	9.15e-10	3.14	62.74
0	High	[R].LDSELKNMQDMVEDYR.[N]			0.003243	0.000769	1	1	1	14	P04264	P04264 [252-267]		1	1985.89	0.358	0.15438	72.26	10273.5	28677.2	77.15	4.83	6070.29	7078.3	28924.2	19807.9	18188.5			Peak Found	High	High	High	High	Not Found	High	4.85e-05	5.42e-06	4.48	73.5
0	High	[R].LEALKENGGAR.[L]			0.004592	0.000769	1	1	1	27	P02647	P02647 [202-212]		1	1157.63	0.927	0.99286	19.49	1228418	1465780	15.4	19.65	1220789	846361	1017741	1047662	631320	700894		High	High	High	High	High	High	High	4.85e-05	1.03e-05	3.17	21.25
0	High	[R].LEDMEQALSPSVFK.[A]	1xOxidation [M4]		0.000774	0.000769	1	1	1	23	P05155	P05155 [367-380]		0	1609.78	1.341	0.995743	26.38	52712.9	38767.4	12.43	26.65	53784.5	36318.4	47996.3	27708.9	21938.1	26857.1		High	High	High	High	High	High	High	4.85e-05	3.75e-07	4.82	58.92
0	High	[R].LEDMEQALSPSVFK.[A]			0.002233	0.000769	1	1	1	7	P05155	P05155 [367-380]		0	1593.78	1.91	0.960685	18.55	14411.3	7545.99	0.47	15.84	12711.5	9929.15	14338.4	4474.09	4625.18	4033.8		High	High	High	Peak Found	Peak Found	Peak Found	High	4.85e-05	2.71e-06	3.1	73.18
0	High	[R].LEDSVTYHCSR.[G]	1xCarbamidomethyl [C9]		0.11939	0.00564	1	1	1	6	P00751	P00751 [183-193]		0	1366.61	1.09	0.99286	12.03	30337.3	27835.8	14.73	12.23	32420.9	19205.9	30337.3	19008.6	17061.5	15581.8		High	Peak Found	High	High	Peak Found	High	High	0.000792	0.004632	1.52	28.37
0	High	[R].LELHVDGPPPRPQLR.[A]			0.113276	0.004581	1	1	1	2	P04217	P04217 [392-406]		0	1723.96	1.848	0.969931	136.6	10609.8	5741.65	95.83		4085.19		24202.5		3519.24			Peak Found	Not Found	High	Not Found	Peak Found	Not Found	High	0.000723	0.00421	1.77	49.47
0	High	[R].LENEIQTYR.[S]			0.008179	0.000769	1	1	1	38	P13645	P13645 [442-450]		0	1165.59	0.335	0.203636	56.71	571467	1822304	90.46	23.91	501936	1488518	441949	1302486	807929	1008595		High	High	High	High	High	High	High	4.85e-05	3.03e-05	4.23	38.31
0	High	[R].LEQEIATYR.[RSH]			0.018671	0.000769	4	8	1	6	P02533; P13646; Q04695; P08779	P02533 [408-416]; P13646 [398-406]; Q04695 [377-385]; P08779 [410-418]		0	1122.58	0.439	0.206248	97.86	31698	72275.9	108.27	42.79	27841.3	106824	20303.8	51658.9	32027.3	56203.3	Shared	Peak Found	High	Peak Found	High	High	Peak Found	High	4.85e-05	0.000142	3.39	39.22
0	High	[R].LESEETMVLEAHDAQGDVPVTVTVHDFPGK.[K]	1xOxidation [M7]		2.36e-05	0.000769	1	1	1	19	P01024	P01024 [36-65]		0	3266.55	2.183	0.898254	92.31	126455	63740.6	63.35	71.76	111069	21066.1	158857	52016.7	39068.6	4037.2		High	High	High	High	High	Peak Found	High	4.85e-05	5.64e-10	3.91	66.65
0	High	[R].LESEETMVLEAHDAQGDVPVTVTVHDFPGKK.[L]	1xOxidation [M7]		0.000128	0.000769	1	1	1	1	P01024	P01024 [36-66]		1	3394.65	1.797	0.995743	135.04	79500.5	29411.2	105.09	99.09	69827.6	2317.28	199666	8818.57	42972.4			High	Peak Found	Peak Found	Peak Found	Peak Found	Not Found	High	4.85e-05	1.32e-08	3	62.27
0	High	[R].LGADMEDVCGR.[L]	1xCarbamidomethyl [C9]; 1xOxidation [M5]		0.004958	0.000769	1	1	1	11	P02649	P02649 [122-132]		0	1238.51	0.895	0.914637	22.16	60911.1	64100.1	17.71	24.03	64740.4	35694.3	60911.1	45815.3	35478.5	42039.1		High	High	High	High	High	High	High	4.85e-05	1.19e-05	2.87	29.81
0	High	[R].LGMFNIQHCK.[K]	1xCarbamidomethyl [C9]; 1xOxidation [M3]		0.002036	0.000769	1	1	1	32	P01009	P01009 [248-257]		0	1263.6	1.727	0.99286	44.11	491142	359737	35.81	47.03	431385	199890	623026	257121	221067	60535.6		High	High	High	High	High	High	High	4.85e-05	2.27e-06	2.92	36.86
0	High	[R].LGMFNIQHCK.[K]	1xCarbamidomethyl [C9]		0.018862	0.000769	1	1	1	5	P01009	P01009 [248-257]		0	1247.6	2.507	0.784877	82.22	51245	37293.6	77.84	69.1	45010	13885.5	115039	26655.5	28124.7	3070.81		High	Peak Found	High	Peak Found	Peak Found	Peak Found	High	4.85e-05	0.000145	1.51	46.91
0	High	[R].LGMFNIQHCKK.[L]	1xCarbamidomethyl [C9]; 1xOxidation [M3]		0.089406	0.00407	1	1	1	1	P01009	P01009 [248-258]		1	1391.69	2.861	0.50863	73.76	28600.5	9998.27	76.09	34.53	13767.7		52184.4	5570.02	7862.44			Peak Found	Not Found	High	Peak Found	Peak Found	Not Found	High	0.000405	0.002693	2.21	29.94
0	High	[R].LGPLVEQGR.[V]			0.047979	0.001498	1	1	1	17	P02649	P02649 [199-207]		0	968.552	0.981	0.99286	10.01	153579	156578	10.35	1.53	154325	99118.3	153579	111952	93463	73228.2		High	High	High	High	High	High	High	9.08e-05	0.000832	2.76	37.19
0	High	[R].LGSLGAACEQTQTEGAK.[A]	1xCarbamidomethyl [C8]		0.00874	0.000769	1	1	1	14	P07357	P07357 [521-537]		0	1720.82	1.286	0.995743	30.84	40805.8	26271.2	15.8	25.13	35840.9	21486	42260.8	18777.2	14865.4	17765.3		High	High	High	High	High	High	High	4.85e-05	3.43e-05	3.73	36.63
0	High	[R].LGVYELLLK.[V]			0.045867	0.000769	1	1	1	22	Q14624	Q14624 [154-162]		0	1047.64	2.186	0.939431	38.53	68887.7	40316	41.29	49.94	60506	25615.9	91219.3	28815.7	25578.1	6313.65		High	High	High	High	High	Peak Found	High	4.85e-05	0.000769	2.45	78.19
0	High	[R].LIDQYGTHYLQSGSLGGEYR.[V]			0.04451	0.000769	1	1	1	4	P10643	P10643 [295-314]		0	2257.09	3.45	0.350953	70.34	14524.7	4210.16	60.62		8068.06		22966.9		2580.54			High	Not Found	High	Not Found	Peak Found	Not Found	High	4.85e-05	0.000723	2.23	61.47
0	High	[R].LKCDEWSVNSVGK.[I]	1xCarbamidomethyl [C3]		0.003556	0.000769	1	1	1	41	P02787	P02787 [372-384]		1	1521.74	1.403	0.995743	21.1	641529	457250	21.02	6.21	643648	328540	641529	322705	280263	236106		High	High	High	High	High	High	High	4.85e-05	6.46e-06	4.63	43.75
0	High	[R].LKCDEWSVNSVGKIECVSAETTEDCIAK.[I]	3xCarbamidomethyl [C3; C16; C25]		0.028872	0.000769	1	1	1	8	P02787	P02787 [372-399]		2	3228.49	0.4	0.211921	119.02	13131	32820.4	122.49	38.85	11533.4	2812.96	69247.3	17694.5	26669.4			Peak Found	Peak Found	High	High	High	Not Found	High	4.85e-05	0.00032	4.17	69.27
0	High	[R].LKYENEVALR.[Q]			0.003556	0.000769	1	1	1	55	P13645	P13645 [236-245]		1	1234.68	0.519	0.479954	69.28	1236076	2985923	59.2	31.35	1085681	2004947	1048207	2769356	1830166	944296		High	High	High	High	High	High	High	4.85e-05	6.43e-06	3.18	40.32
0	High	[R].LLATLCSAEVCQCAEGK.[C]	3xCarbamidomethyl [C6; C11; C13]		0.000222	0.000769	2	2	1	35	P0C0L4; P0C0L5	P0C0L4 [1578-1594]; P0C0L5 [1578-1594]		0	1909.88	1.884	0.969931	37.11	178389	94155.5	15.68	34.85	156684	98300.6	195627	54124.9	89845.8	44034.5	Shared	High	High	High	High	High	High	High	4.85e-05	3.68e-08	5.66	57.3
0	High	[R].LLCEYQELTSTK.[L]	1xCarbamidomethyl [C3]		0.082693	0.00407	1	1	1	2	Q8N1N4	Q8N1N4 [392-403]		0	1484.73	0.648	0.682993	61.53	5404.88	9361.16	59.52	32.41	3030.86	5832.75		8392	3635.8	4378.02		Peak Found	Peak Found	Not Found	High	Peak Found	Peak Found	High	0.00033	0.002317	2.57	55.7
0	High	[R].LLDSLPSDTR.[L]			0.051453	0.001498	1	1	1	3	P05155	P05155 [277-286]		0	1116.59	1.627	0.995743	39.45	316717	183228	28.69	32.9	278182	150729	396778	96117.3	112306	121681		Peak Found	Peak Found	Peak Found	Peak Found	High	High	High	9.08e-05	0.000951	2.62	46.35
0	High	[R].LLEAQIATGGIIDPK.[E]			0.000212	0.000769	1	1	1	12	P15924	P15924 [2367-2381]		0	1538.88	0.481	0.316297	82.55	7884.13	22590.6	83.97	54.17	6136.63	19566.4	7884.13	30317.8	8894.3	10565.1		Peak Found	High	Peak Found	High	High	High	High	4.85e-05	3.37e-08	3.17	66.17
0	High	[R].LLEGEDAHLSSQQASGQ.[S]			0.010032	0.000769	1	1	1	2	P08779	P08779 [420-436]		0	1769.83	1.013	0.99286	51.4	9760.04	9631.65	47.97	24.73	6055.24	12014.3	9760.04	6884.19	4383.78	5553.69		Peak Found	High	Peak Found	Peak Found	Peak Found	Peak Found	High	4.85e-05	4.45e-05	2.89	41.01
0	High	[R].LLEGEDAHLSSQQASGQS.[Y]			0.01362	0.000769	1	1	1	3	P08779	P08779 [420-437]		0	1856.86	2.178	0.87091	8.47	20795.1	9548.43		32.12		14327.5		6824.71	5536.16	7302.92		Not Found	High	Not Found	High	Peak Found	Peak Found	High	4.85e-05	7.91e-05	3.17	40.83
0	High	[R].LLEGEDAHLSSQQASGQSYSSR.[E]			0.000751	0.000769	1	1	1	9	P08779	P08779 [420-441]		0	2350.09	0.665	0.636311	111.98	15430.8	23219.4	113.85	17.48	3532.52	43441.8	15430.8	16596	12288.1	13243.3		Peak Found	High	High	High	High	High	High	4.85e-05	3.55e-07	4.24	42.38
0	High	[R].LLEGEDAHLSSSQFSSGS.[Q]			0.12111	0.00564	1	1	1	1	P02533	P02533 [418-435]		0	1850.84														No Quan Values	Not Found	High	Not Found	Not Found	Not Found	Not Found	High	0.000817	0.004762	2.87
0	High	[R].LLEGEDAHLSSSQFSSGSQ.[S]			0.003379	0.000769	1	1	1	7	P02533	P02533 [418-436]		0	1978.9	1.705	0.99286	10.98	16907.5	9915.01		11.63		11649		8252.78	5658.04	4637.04		Not Found	High	Not Found	High	High	High	High	4.85e-05	5.86e-06	4.06	52.93
0	High	[R].LLEGEDAHLSSSQFSSGSQSS.[R]			0.030063	0.000769	1	1	1	1	P02533	P02533 [418-438]		0	2152.96														No Quan Values	Not Found	High	Not Found	Not Found	Not Found	Not Found	High	4.85e-05	0.000346	2.6
0	High	[R].LLEGEDAHLSSSQFSSGSQSSR.[D]			2.89e-06	0.000769	1	1	1	26	P02533	P02533 [418-439]		0	2309.06	0.588	0.609047	93.84	73458.5	152692	93.1	32.11	46048.2	193433	73458.5	109136	107411	41691.6		High	High	High	High	High	High	High	4.85e-05	1.13e-11	4.96	47.82
0	High	[R].LLIYAVLPTGDVIGDSAK.[Y]			6.95e-05	0.000769	1	1	1	58	P01023	P01023 [540-557]		0	1845.04	1.674	0.99286	36.41	119500	77416.1	19.13	47.15	126297	82333.7	97774.4	55332.9	52644.7	13863.5		High	High	High	High	High	High	High	4.85e-05	4.22e-09	3.37	86.73
0	High	[R].LLIYDASNR.[A]			0.024064	0.000769	1	2	1	28	A0A0A0MRZ8	A0A0A0MRZ8 [66-74]		0	1064.57	1.564	0.995743	10.44	360435	230403	21.77	0.65	316581	172158	385805	164680	141750	106799		High	High	High	High	High	High	High	4.85e-05	0.000228	3.3	47.28
0	High	[R].LLIYGASSR.[A]			0.016611	0.000769	1	1	1	33	P01619	P01619 [67-75]		0	979.557	1.245	0.995743	15.43	293739	235959	15.14	7.09	309218	180321	293739	165422	161428	110353		High	High	High	High	High	High	High	4.85e-05	0.000114	3.11	44.69
0	High	[R].LLIYGASTR.[A]			0.017039	0.000769	1	3	1	28	P01624	P01624 [66-74]		0	993.573	1.44	0.995743	16.64	388116	248524	15.12	6.28	340894	204210	392488	177632	167080	113347		High	High	High	High	High	High	High	4.85e-05	0.000119	3.09	46.31
0	High	[R].LLLQQVSLPELPGEYSMK.[V]	1xOxidation [M17]		0.000171	0.000769	1	1	1	47	P01023	P01023 [1298-1315]		0	2061.09	2.64	0.660782	28.24	188342	71345.2	28	10.14	184994	81400.9	188342	50993.8	44305.8	28028.3		High	High	High	High	High	High	High	4.85e-05	2.26e-08	3.97	84.06
0	High	[R].LLLQQVSLPELPGEYSMK.[V]			0.000533	0.000769	1	1	1	30	P01023	P01023 [1298-1315]		0	2045.1	3.085	0.573999	62.61	122532	39720.8	42.23	57.25	107623	35582.2	127698	34315.3	24346.1	5504.86		High	High	High	High	High	Peak Found	High	4.85e-05	1.87e-07	4.17	88.37
0	High	[R].LLQEGQALEYVCPSGFYPYPVQTR.[T]	1xCarbamidomethyl [C12]		0.000189	0.000769	1	1	1	11	P00751	P00751 [51-74]		0	2815.38	1.358	0.995743	69.17	40196.1	29601.3	27.45	87.36	42325.2	18759.2	40196.1	21157.4	34010	1752.99		High	High	High	High	High	Peak Found	High	4.85e-05	2.7e-08	4.61	84.54
0	High	[R].LLRDYQELMNTK.[L]			0.001042	0.000769	1	1	1	39	P04264	P04264 [461-472]		1	1523.79	0.332	0.201647	140.68	222538	774268	37.35	83.92	114018	153325	288723	621328	474573	9350.07		High	High	High	High	High	High	High	4.85e-05	6.51e-07	3.86	55.33
0	High	[R].LLRDYQELMNTK.[L]	1xOxidation [M9]		0.002386	0.000769	1	1	1	35	P04264	P04264 [461-472]		1	1539.78	0.643	0.704874	130.46	165216	509959	67.04	72.16	145114	285117	123465	460095	312570	36143.3		High	High	High	High	High	High	High	4.85e-05	3.07e-06	3.24	42.71
0	High	[R].LLRDYQELMNVK.[L]	1xOxidation [M9]		0.000499	0.000769	1	4	1	16	P35908	P35908 [459-470]		1	1537.8	0.41	0.233861	121.95	44192.5	107726	39.83	82.18	19540.4	36566.4	44192.5	112795	66028.4	4501.07		High	High	High	High	High	Peak Found	High	4.85e-05	1.66e-07	3.71	48.34
0	High	[R].LLVVYPWTQR.[F]			0.011223	0.000769	2	5	1	54	P02042; P68871	P02042 [32-41]; P68871 [32-41]		0	1274.73	0.479	0.419741	111.4	1370966	2861186	53.53	75.15	450204	1244617	1370966	3583025	1753711	332704	Shared	High	High	High	High	High	High	High	4.85e-05	5.47e-05	1.91	73.72
0	High	[R].LMAIADEVEIAEAI.[Q]	1xOxidation [M2]		0.099475	0.004581	1	1	1	1	Q13233	Q13233 [856-869]		0	1503.76	0.99	0.990977	11.95	27715.9	27988.4	6.82	15.05	24343.7	20770.1	26369.6	24800	17155	12276.2		Peak Found	High	Peak Found	Peak Found	Peak Found	Peak Found	High	0.00059	0.003278	1.94	73.49
0	High	[R].LMQCLPNPEDVK.[M]	1xCarbamidomethyl [C4]		0.017566	0.000769	1	1	1	1	P04003	P04003 [555-566]		0	1443.7	1.899	0.989392	31.01	41788.8	18492.8	27.32	37.59	36704.3	17152.1	42401.8	9371.22	11334.8	13015		Peak Found	Peak Found	Peak Found	Peak Found	Peak Found	High	High	4.85e-05	0.000127	2.29	56.31
0	High	[R].LMQCLPNPEDVK.[M]	1xCarbamidomethyl [C4]; 1xOxidation [M2]		0.01508	0.000769	1	1	1	13	P04003	P04003 [555-566]		0	1459.69	2.112	0.880677	62.07	25512.7	12065.9	24.42	52.19	23877.2	11489.2	25512.7	5644.17	7395.59	10356.2		High	High	High	High	Peak Found	High	High	4.85e-05	9.5e-05	3.09	48.46
0	High	[R].LNYGIPAIVK.[L]			0.06063	0.003562	1	1	1	13	P14923	P14923 [478-487]		0	1087.65	0.332	0.153618	90.2	7287.32	21942.5	91.65	30.7	5877.12	21041.3	7287.32	25736.8	13449.2	10198.4		Peak Found	High	Peak Found	High	High	High	High	0.000215	0.001293	1.98	63.43
0	High	[R].LPLEYSYGEYR.[D]			0.163556	0.009102	1	1	1	4	P07358	P07358 [324-334]		0	1389.67	1.567	0.995743	30.46	7889.55	6085.83	30.37	16.79	11119.4	5435.78	7579.42	3456.12	4163.59	2846.21		High	High	High	Peak Found	High	Peak Found	High	0.001295	0.008491	1.9	59.1
0	High	[R].LPPTTTCQQQKEELLPAQDIK.[A]	1xCarbamidomethyl [C7]		0.004146	0.000769	1	1	1	16	P00751	P00751 [609-629]		1	2438.26	1.57	0.995743	41.28	56682.1	36098.8	45.36	28.8	49785.5	28178.6	98208.6	25801.5	17802.3	23791.8		High	High	High	High	High	High	High	4.85e-05	8.54e-06	2.22	50.84
0	High	[R].LQEDADGSCALLSPYVQPVCLPSGAAR.[P]	2xCarbamidomethyl [C9; C20]		0.017746	0.000769	1	1	1	3	P00748	P00748 [467-493]		0	2874.38	1.855	0.969931	69.36	11165.6	6020.1	9.01	56.71	11366.9	7621.78	11165.6	2558.47	3689.91	5290.63		Peak Found	High	High	Peak Found	Peak Found	High	High	4.85e-05	0.000129	3.25	78.4
0	High	[R].LQGEIAHVK.[K]			0.024186	0.000769	1	1	1	5	P35908	P35908 [406-414]		0	994.568	0.294	0.15067	89.1	50077.6	219997	99.14	23.96	43984.6	171487	49178.2	194932	102539	102888		Peak Found	Peak Found	Peak Found	High	High	High	High	4.85e-05	0.00023	2.88	22.72
0	High	[R].LRSEIDNVKK.[Q]			0.004319	0.000769	1	1	1	23	P04264	P04264 [408-417]		2	1201.69	0.689	0.783454	100.26	1438214	2509269	36.02	68.79	1117623	1660994	1438214	2500624	1538010	255354		High	High	High	High	High	High	High	4.85e-05	9.26e-06	3.46	19.83
0	High	[R].LSCAASGFTFSR.[Y]	1xCarbamidomethyl [C3]		0.014043	0.000769	1	1	1	22	P0DOX5	P0DOX5 [20-31]		0	1303.61	1.467	0.995743	15.42	89139.8	57858	23.23	17.02	80077.4	40110.4	89139.8	31665.1	35463	29072		High	High	High	High	High	High	High	4.85e-05	8.35e-05	3.11	53.41
0	High	[R].LSNENHGIAQR.[I]			0.025701	0.000769	1	1	1	9	P19823	P19823 [465-475]		0	1238.62	6.105	0.094783	50.51	112689	15266.3	31.67	48.18	98978	47234.2	133707	10911.5	6883.03	13094.1		High	High	High	Peak Found	Peak Found	Peak Found	High	4.85e-05	0.000259	2.03	17.45
0	High	[R].LTVAAPPSGGPGFLSIERPDSRPPR.[V]			0.144927	0.006182	2	2	1	1	P0C0L4; P0C0L5	P0C0L4 [460-484]; P0C0L5 [460-484]		0	2574.38	9.818	0.010856	92.57	80778	8227.6	113.12	90.51	23659		242240	2755.21	10763.5		Shared	Peak Found	Not Found	High	Peak Found	Peak Found	Not Found	High	0.001004	0.006712	1.89	62.48
0	High	[R].LVAYYTLIGASGQR.[E]			0.000192	0.000769	1	1	1	40	P01024	P01024 [531-544]		0	1511.82	2.157	0.888884	47.39	285849	132542	37.91	8.75	251070	122377	394467	103118	81238.9	56613.7		High	High	High	High	High	High	High	4.85e-05	2.81e-08	3.86	68.15
0	High	[R].LVGGDNLCSGR.[L]	1xCarbamidomethyl [C8]		0.005191	0.000769	1	1	1	2	O43866	O43866 [246-256]		0	1147.55	2.277	0.913275	36.23	75534.5	28907.5	18.11	33.12	66344.1	37547.6	76623.8	17108.3	17718.3	20830.6		High	Peak Found	High	Peak Found	Peak Found	Peak Found	High	4.85e-05	1.3e-05	3.31	32.29
0	High	[R].LVHVEEPHTETVR.[K]			0.017126	0.000769	1	1	1	7	P01023	P01023 [720-732]		0	1545.8	3.841	0.326262	85.31	164640	45779.5	72.04	64.87	144608	30225.6	277000	32720.8	37859.5	5341.93		High	Peak Found	High	Peak Found	High	Peak Found	High	4.85e-05	0.000121	3.19	33
0	High	[R].LVHVEEPHTETVRK.[Y]			0.008477	0.000769	1	1	1	6	P01023	P01023 [720-733]		1	1673.9	4.39	0.211921	104.03	30329.6	6909.41	93.81	45.72	26639.4	2808.06	67492.4	3531.44	5922.35			High	Peak Found	High	Peak Found	Peak Found	Not Found	High	4.85e-05	3.25e-05	3	27.32
0	High	[R].LVRPEVDVMCT.[A]	1xCarbamidomethyl [C10]; 1xOxidation [M9]		0.094315	0.00407	1	1	1	7	P02768	P02768 [139-149]		0	1334.64	1.059	0.99286	64.89	77407.6	73071.1	60.37	37.53	67989.4	76675.9	25639.1	27653.8	44787.6	40690.3		High	High	Peak Found	Peak Found	High	High	High	0.00048	0.002962	2.75	43.79
0	High	[R].LVRPEVDVMCTAFHDNEETFLK.[K]	1xCarbamidomethyl [C10]; 1xOxidation [M9]		7.77e-06	0.000769	1	1	1	38	P02768	P02768 [139-160]		0	2666.26	2.204	0.868658	135.42	256174	116253	125.24	124.34	225005	15287	1157147	83091.3	315246	4896.43		High	High	High	High	High	Peak Found	High	4.85e-05	7.15e-11	4.99	64.76
0	High	[R].LVRPEVDVMCTAFHDNEETFLK.[K]	1xCarbamidomethyl [C10]		0.000152	0.000769	1	1	1	9	P02768	P02768 [139-160]		0	2650.26	1.068	0.995743	118.37	18289.2	17123.5	145.2	42.32	16064	2423.86	177490	8988.07	14291.6			High	Peak Found	High	Peak Found	Peak Found	Not Found	High	4.85e-05	1.82e-08	3.98	75.99
0	High	[R].LVRPEVDVMCTAFHDNEETFLKK.[Y]	1xCarbamidomethyl [C10]		1.71e-06	0.000769	1	1	1	22	P02768	P02768 [139-161]		1	2778.36	0.388	0.194662	80.86	14593.6	37643.4	161.62	24.98	12818	6610.11	518187	32163.2	19301.1			Peak Found	Peak Found	High	High	High	Not Found	High	4.85e-05	4.25e-12	3.84	71.61
0	High	[R].LVRPEVDVMCTAFHDNEETFLKK.[Y]	1xCarbamidomethyl [C10]; 1xOxidation [M9]		5.27e-06	0.000769	1	1	1	46	P02768	P02768 [139-161]		1	2794.35	3.348	0.43563	143.34	292287	177934	157	102.69	256724	34555.5	5100581	127178	276741	7005.48		High	Peak Found	High	High	High	Peak Found	High	4.85e-05	3.48e-11	4.59	60.18
0	High	[R].LYGSEAFATDFQDSAAAK.[K]			1.69e-05	0.000769	1	1	1	43	P01011	P01011 [160-177]		0	1891.87	1.359	0.995743	33.08	153779	113135	7.9	39.14	128252	105951	170247	80863.1	56693.7	89106.7		High	High	High	High	High	High	High	4.85e-05	3.04e-10	6.04	67.12
0	High	[R].LYGSEAFATDFQDSAAAKK.[L]			0.000631	0.000769	1	1	1	19	P01011	P01011 [160-178]		1	2019.97	1.403	0.995743	55.37	108856	108905	33.98	44.67	95611.2	57690.2	162477	77839.8	71001.4	20327.9		High	High	High	High	High	Peak Found	High	4.85e-05	2.56e-07	3.45	60.81
0	High	[R].MAEAELVQEGK.[A]			0.006946	0.000769	1	1	1	16	P31944	P31944 [213-223]		0	1204.59	0.641	0.472458	53.04	40203.7	62697.6	40.96	24.6	35312.1	43130.4	27469.5	44812.9	35080.5	41763.6		High	High	Peak Found	High	High	High	High	4.85e-05	2.24e-05	4.3	38.48
0	High	[R].MAEAELVQEGK.[A]	1xOxidation [M1]		0.017836	0.000769	1	1	1	1	P31944	P31944 [213-223]		0	1220.58	0.705	0.654466	63.55	23951.5	33995.6	47.74	26.87	21037.3	27451.3	15069.2	24298.2	19804.7	24012.7		High	Peak Found	Peak Found	Peak Found	Peak Found	Peak Found	High	4.85e-05	0.00013	2.5	31.13
0	High	[R].MELERPGGNEITR.[G]	1xOxidation [M1]		0.013414	0.000769	1	1	1	16	P02671	P02671 [259-271]		0	1517.74	2.297	0.815431	36.07	617592	268864	42.43	12.79	542449	200246	742945	154562	164795	128797		High	High	High	High	High	High	High	4.85e-05	7.65e-05	2.07	32.54
0	High	[R].MFLSFPTTK.[T]			0.036046	0.000769	1	1	1	46	P69905	P69905 [33-41]		0	1071.55	0.492	0.439547	10.67	2133141	4524294	17.19	20.66	1427074	1469701	2286615	3322591	2773082	1460773		High	High	High	High	High	High	High	4.85e-05	0.000486	2.79	68.05
0	High	[R].MFLSFPTTK.[T]	1xOxidation [M1]		0.022759	0.000769	1	1	1	115	P69905	P69905 [33-41]		0	1087.55	0.376	0.247942	33.73	1188828	3300412	26.2	22.62	1044182	1108172	961270	2358959	2480025	1194170		High	High	High	High	High	High	High	4.85e-05	0.000206	2.54	61.22
0	High	[R].MFTTAPDQVDKEDEDFQESNK.[M]			0.001626	0.000769	1	1	1	15	P00450	P00450 [599-619]		1	2474.07	2.081	0.959374	12.91	76212.7	34616.9	26.84	21.48	66939.8	31455.1	76612.9	17175.9	21217.8	17217.4		High	High	High	Peak Found	High	High	High	4.85e-05	1.5e-06	2.43	52.94
0	High	[R].MFTTAPDQVDKEDEDFQESNK.[M]	1xOxidation [M1]		4.83e-05	0.000769	1	1	1	22	P00450	P00450 [599-619]		1	2490.06	1.806	0.99286	37.42	115346	66869.1	27.56	30.37	132830	59594	115346	31732.7	40986.2	39166.7		High	High	High	High	High	High	High	4.85e-05	2.15e-09	4.57	48.74
0	High	[R].MGPTELLIEMEDWK.[G]	2xOxidation [M1; M10]		0.03966	0.000769	1	1	1	4	P02675	P02675 [335-348]		0	1723.79	2.149	0.867568	50.11	13943.7	6487.31	23.99	43.54	12247.1	8071.96	18656.3	2657.26	3976.28	4401.19		High	High	Peak Found	Peak Found	Peak Found	High	High	4.85e-05	0.000582	2.39	71.6
0	High	[R].MGPTELLIEMEDWKGDK.[V]	2xOxidation [M1; M10]		0.001278	0.000769	1	1	1	3	P02675	P02675 [335-351]		1	2023.93	2.591	0.710812	62.97	57927.9	15895	49.06	51.68	50879.8	13574.7	58682.9	11360.9	14680.5	3555.86		High	Peak Found	High	Peak Found	Peak Found	Peak Found	High	4.85e-05	9.6e-07	3.41	63.26
0	High	[R].MGQYEFPNPEWSEVSEEVKML.[I]	2xOxidation [M1; M20]		0.160559	0.008521	1	1	1	1	P49137	P49137 [281-301]		1	2561.12	1.838	0.969931	47.89	11893	5856.02	21.84	46.5	10446	5931.44	13452.4		5050.29	1946.47		Peak Found	Peak Found	High	Not Found	Peak Found	Peak Found	High	0.00116	0.008163	2.15	75.1
0	High	[R].MKGLIDEVNQDFTNR.[I]	1xOxidation [M1]		0.000871	0.000769	1	1	1	14	P02671	P02671 [70-84]		1	1795.86	1.511	0.995743	88.47	45118	29864	86.56	52.4	39628.5	10406.6	112336	14465.7	27009.7			High	High	High	High	High	Not Found	High	4.85e-05	4.7e-07	4.35	60.65
0	High	[R].MPCAEDYLSVVLNQLCVLHEK.[T]	2xCarbamidomethyl [C3; C16]		0.07315	0.003562	1	1	1	1	P02768	P02768 [470-490]		0	2518.21														No Quan Values	Not Found	Not Found	Not Found	Not Found	High	Not Found	High	0.000253	0.00184	1.95
0	High	[R].MPCAEDYLSVVLNQLCVLHEK.[T]	2xCarbamidomethyl [C3; C16]; 1xOxidation [M1]		8.48e-06	0.000769	1	1	1	11	P02768	P02768 [470-490]		0	2534.21	0.556	0.47619	42.19	8554.28	18929.5	39.73	36.75	7513.47	5235.1	15225.3	10369.8	15138			High	High	High	High	High	Not Found	High	4.85e-05	8.39e-11	5.52	102.33
0	High	[R].MSGDLSSNVTVSVTSSTISSNVASK.[A]			0.114914	0.005184	1	1	1	3	P35908	P35908 [491-515]		0	2458.2	0.857	0.961735	55.94	5398.35	9693.85	66.7	51.03	2840.99	6207.52		8143.29	2122.27	4533.61		Peak Found	High	Not Found	High	Peak Found	Peak Found	High	0.000723	0.004315	2.29	68.24
0	High	[R].MSGDLSSNVTVSVTSSTISSNVASK.[A]	1xOxidation [M1]		0.008391	0.000769	1	1	1	9	P35908	P35908 [491-515]		0	2474.19	0.297	0.082337	104.2	7720.43	39812.7	114.96	35.39	6781.08	35843.1	7313.75	28456	15098.1	24352.8		Peak Found	High	Peak Found	High	High	High	High	4.85e-05	3.19e-05	3.36	64.02
0	High	[R].MSGECAPNVSVSVSTSHTTISGGGSR.[G]	1xCarbamidomethyl [C5]		0.000436	0.000769	1	1	1	15	P04264	P04264 [493-518]		0	2565.17	0.379	0.212894	122.17	42281.9	111455	41.03	78.32	16507.3	31337.5	42281.9	92768.4	68314.2	4076.61		High	High	High	High	High	Peak Found	High	4.85e-05	1.3e-07	3.87	47.96
0	High	[R].MSGECAPNVSVSVSTSHTTISGGGSR.[G]	1xCarbamidomethyl [C5]; 1xOxidation [M1]		0.002121	0.000769	1	1	1	9	P04264	P04264 [493-518]		0	2581.16	0.799	0.758473	128.48	49597.1	62050.9	36.93	79.84	49909.9	34171.6	25739.4	53433.6	38032.9	2009.64		Peak Found	High	Peak Found	High	Peak Found	Peak Found	High	4.85e-05	2.44e-06	3.86	45.45
0	High	[R].MTLDDFR.[I]			0.129437	0.00564	1	1	1	29	P35527	P35527 [234-240]		0	897.413	0.424	0.326262	103.77	302760	1062954	103.58	54.1	217994	1035254	302760	1306313	651518	273619		High	High	High	High	High	High	High	0.000876	0.005394	2.4	54.09
0	High	[R].MTLDDFR.[I]	1xOxidation [M1]		0.165073	0.009638	1	1	1	49	P35527	P35527 [234-240]		0	913.408	0.932	0.99286	59.04	693723	744522	69.63	26.54	609317	684813	151646	532746	274605	348197		High	High	High	High	High	High	High	0.001322	0.008622	2.14	39.95
0	High	[R].NECFLQHKDDNPNLPR.[L]	1xCarbamidomethyl [C3]		0.000274	0.000769	1	1	1	36	P02768	P02768 [123-138]		1	1996.93	2.606	0.67951	103.58	1031411	307806	67.01	59.69	905918	166569	1425588	220003	335235	70106.6		High	High	High	High	High	Peak Found	High	4.85e-05	5.41e-08	4.03	41.55
0	High	[R].NEGTATYAAAVLFR.[I]			0.001643	0.000769	1	1	1	6	P14923	P14923 [638-651]		0	1483.75	0.431	0.272372	68.63	7037.83	16338.8	73.88	32.72	4225.57	13019.8	7037.83	17377.5	7923.17	7641.31		Peak Found	High	Peak Found	High	Peak Found	Peak Found	High	4.85e-05	1.53e-06	3.07	70.6
0	High	[R].NFPPSQDASGDLYTTSSQLTLPATQCLAGK.[S]	1xCarbamidomethyl [C26]		0.000107	0.000769	1	1	1	142	P01876	P01876 [52-81]		0	3168.51	1.602	0.995743	31.13	1061831	662671	5.17	25.06	866454	731585	1091360	363669	406172	395377		High	High	High	High	High	High	High	4.85e-05	9.45e-09	4.77	81.78
0	High	[R].NFPPSQDASGDLYTTSSQLTLPATQCPDGK.[S]	1xCarbamidomethyl [C26]		0.006208	0.000769	1	2	1	36	P0DOX2	P0DOX2 [167-196]		0	3196.47	1.561	0.995743	57.77	125593	76267.6	29.62	51.53	79254.7	86531.3	165482	41306.8	46746.8	70164.5		High	High	High	High	High	High	High	4.85e-05	1.82e-05	4.01	75.48
0	High	[R].NKLNDLEEALQQAK.[E]			0.002026	0.000769	1	1	1	8	P35908	P35908 [440-453]		1	1613.85	0.446	0.232816	5.79	24729	55455.8	33.81	2.7	20952.8	17037.9	41947.5	40399.7	33348.8			Peak Found	High	High	Peak Found	High	Not Found	High	4.85e-05	2.26e-06	2.94	66.84
0	High	[R].NLAVSQVVHK.[A]			0.072791	0.003562	1	1	1	30	P01011	P01011 [351-360]		0	1094.63	1.318	0.995743	30.62	649849	493090	24.54	4.64	739899	355259	649849	372592	302230	222415		High	High	High	High	High	High	High	0.000253	0.001831	2.33	33.62
0	High	[R].NLDLDSIIAEVK.[A]			0.000567	0.000769	4	7	1	38	P35908; P04259; P02538; P13647	P35908 [342-353]; P04259 [327-338]; P02538 [327-338]; P13647 [332-343]		0	1329.73	0.643	0.704874	91.82	647635	1287793	47.26	65.04	347186	722557	647635	1165623	789329	136152	Shared	High	High	High	High	High	High	High	4.85e-05	2.1e-07	4.18	87.61
0	High	[R].NLIAAVAPGAFLGLK.[A]			0.113276	0.004581	1	1	1	2	P35858	P35858 [252-266]		0	1454.87	1.327	0.995743	42.47	5128.85	3666	41.21	28.55	4504.82	1968.49	6952.95	2135.2	2757.48			High	Peak Found	High	Peak Found	Peak Found	Not Found	High	0.000723	0.004204	2.08	88.46
0	High	[R].NLREGTCPEAPTDECKPVK.[W]	2xCarbamidomethyl [C7; C15]		0.035328	0.000769	1	1	1	2	P02787	P02787 [344-362]		1	2201.03	0.327	0.150197	86.24	6410.84	19607.5	89.74	46.89		2088.54	13558	9929.26	16962.5			Not Found	Peak Found	High	Peak Found	High	Not Found	High	4.85e-05	0.000468	3.59	31.81
0	High	[R].NNVPCSPK.[V]	1xCarbamidomethyl [C5]		0.165073	0.009638	2	2	1	2	P0C0L4; P0C0L5	P0C0L4 [64-71]; P0C0L5 [64-71]		0	915.435	5.706	0.120767	51.09	69298.8	11774.1	17.09	66.38	79338.2	46065.8	69298.8	8415.51	7182.39	15733.7	Shared	High	Peak Found	High	Peak Found	Peak Found	Peak Found	High	0.001322	0.008653	2	16.76
0	High	[R].NPDADKGPWCFTTDPSVR.[W]	1xCarbamidomethyl [C10]		0.020772	0.000769	1	1	1	11	P00747	P00747 [428-445]		1	2062.93	1.666	0.995743	43.75	46349.3	27819.6	24.57	51.84	47649.5	22511.6	46349.3	19884	28141	7159.37		High	High	High	High	High	Peak Found	High	4.85e-05	0.000173	2.61	59.8
0	High	[R].NPDGDVGGPWCYTTNPR.[K]	1xCarbamidomethyl [C11]		0.000108	0.000769	1	1	1	7	P00747	P00747 [533-549]		0	1905.82	1.1	0.99286	25.47	58373.6	48616.3	14.46	27.69	59335.7	34838.8	58373.6	32869.7	29798.5	34695.3		High	High	High	High	High	High	High	4.85e-05	9.68e-09	4.5	57.16
0	High	[R].NPDNDPQGPWCYTTDPEKR.[Y]	1xCarbamidomethyl [C11]		0.091163	0.00407	1	1	1	3	P00747	P00747 [154-172]		1	2289.98	1.684	0.99286	45.56	11175.3	6636.03	20.56	40.66	8676.71	7699.6	14609.3	3322.2	4067.43	4884.14		High	High	Peak Found	Peak Found	Peak Found	Peak Found	High	0.00048	0.002779	2.76	51.82
0	High	[R].NPDSSTTGPWCYTTDPTVR.[R]	1xCarbamidomethyl [C11]		1.86e-05	0.000769	1	1	1	22	P00734	P00734 [159-177]		0	2154.94	1.42	0.995743	49.37	35300.9	23687.1	18.4	56.21	33627	24321.8	26482.3	13325.9	14518.6	23947.2		High	High	High	High	High	High	High	4.85e-05	3.65e-10	4.04	59.67
0	High	[R].NPNLPPETVDSLK.[N]			0.03966	0.000769	1	1	1	12	P05090	P05090 [152-164]		0	1423.74	1.1	0.99286	63.67	49025.3	44577.1	81.12	41.99	43060.3	99033.4	31091.9	25802.7	27322.7	36540.8		High	High	Peak Found	High	High	High	High	4.85e-05	0.000583	2.64	49.9
0	High	[R].NPSSAGSWNSGSSGPGSTGNR.[N]			1.43e-05	0.000769	1	1	1	17	P02671	P02671 [288-308]		0	1963.85	2.944	0.550114	86.29	54598.4	14583.1	32.91	78.31	47955.4	23778.3	69056.6	8378.64	8938.45	21297.6		High	High	High	High	High	High	High	4.85e-05	2.22e-10	4.05	32.44
0	High	[R].NQGNTWLTAFVLK.[T]			0.000464	0.000769	1	2	1	29	P01023	P01023 [1035-1047]		0	1491.8	3.701	0.373917	86.57	81899.2	25513.6	72.07	71.25	71934.4	17930.1	149547	18235.7	24769.1	2914.03		High	High	High	High	High	Peak Found	High	4.85e-05	1.45e-07	3.99	87.62
0	High	[R].NSKIEISELNR.[V]			0.002399	0.000769	1	1	1	21	P04264	P04264 [393-403]		1	1302.7	0.358	0.231803	63.76	84782.4	276644	47.77	60.91	74466.9	112774	69329.2	326436	169564	52912.7		High	High	High	High	High	High	High	4.85e-05	3.09e-06	4.07	39.64
0	High	[R].NSVDELNNNVEAVSQTSSSSFQYMYLLK.[D]	1xOxidation [M24]		5.43e-06	0.000769	1	1	1	16	P02675	P02675 [125-152]		0	3183.48	1.603	0.995743	33.65	102300	63801.2	34.55	19.34	104198	70483.2	56887.5	45601.7	41104.3	21464.7		High	High	High	High	High	High	High	4.85e-05	3.67e-11	6.62	82.81
0	High	[R].NSVDELNNNVEAVSQTSSSSFQYMYLLK.[D]			6.98e-05	0.000769	1	1	1	14	P02675	P02675 [125-152]		0	3167.48	2.009	0.989025	57.38	59074.9	39851.6	44.18	47.83	84647.4	40701.7	39816.4	28483.8	29407.3	7526.04		High	High	High	High	High	Peak Found	High	4.85e-05	4.27e-09	5.98	91.47
0	High	[R].NTEILTGSWSDQTYPEGTQAIYK.[C]			0.001108	0.000769	1	1	1	21	P08603	P08603 [29-51]		0	2602.23	1.054	0.99286	7.09	42323.3	40899	11.71	13.8	31035.9	29160.1	44447.5	30135.9	25068.3	15150.8		High	High	High	High	High	High	High	4.85e-05	7.31e-07	3.94	72.41
0	High	[R].NTKHEISEMNR.[M]	1xOxidation [M9]		0.012944	0.000769	1	1	1	15	P13647	P13647 [381-391]		1	1374.64	0.986	0.99286	113.41	14089.6	25224.4	100.38	51.66	12375.3	42081.2	9828	23658.7	15460.8	4662.4		High	High	High	High	High	Peak Found	High	4.85e-05	7.17e-05	2.56	8.48
0	High	[R].NTKHEISEMNR.[M]			0.01369	0.000769	1	1	1	7	P13647	P13647 [381-391]		1	1358.65	0.87	0.961829	78.68	9592.77	11751.6	51.28	71.3	6349.41	12909.7	9592.77	15402.3	7202.92	1824.81		Peak Found	High	High	High	High	Peak Found	High	4.85e-05	7.96e-05	3.8	17.84
0	High	[R].NTLIIYLDK.[V]			0.096629	0.00407	1	1	1	6	P01024	P01024 [1442-1450]		0	1092.63	1.903	0.99286	52.24	52241.9	20297.2	36.52	25.86	45885.6	17574.4	54353.1	12551.3	12440.8	13355.7		High	High	High	Peak Found	Peak Found	Peak Found	High	0.000515	0.003119	2.37	63.65
0	High	[R].NTVYLQMNSLR.[A]	1xOxidation [M7]		0.015235	0.000769	1	1	1	15	P0DOX2	P0DOX2 [76-86]		0	1354.68	1.54	0.995743	38.32	33533.3	21774.2	17.16	50.93	35705.7	19943.2	33533.3	12366.6	13346.1	20350.2		High	High	High	High	High	High	High	4.85e-05	9.74e-05	2.92	43.24
0	High	[R].NTVYLQMNSLR.[A]			0.151857	0.006772	1	1	1	2	P0DOX2	P0DOX2 [76-86]		0	1338.68	1.822	0.99286	45	87324.6	47934.1	37.95	12.61	76699.7	34764.7	113829	30057	33205.3	22417.8		Peak Found	High	Peak Found	Peak Found	High	Peak Found	High	0.00103	0.007313	2.83	62.55
0	High	[R].NVQALEIELQSQLALK.[Q]			7.28e-05	0.000769	1	1	1	35	P13645	P13645 [371-386]		0	1797.01	0.206	0.009214	123.52	11459.9	55582.6	121.93	61.35	10065.6	47311.1	5601.64	73779.4	34068.3	12990.9		High	High	Peak Found	High	High	High	High	4.85e-05	4.58e-09	4.6	87.47
0	High	[R].NVSTGDVNVEMNAAPGVDLTQLLNNMR.[S]	2xOxidation [M11; M26]		4.71e-06	0.000769	1	1	1	63	P13645	P13645 [296-322]		0	2904.38	0.511	0.472458	84.91	181017	354116	103.62	31.04	158992	566551	121556	398056	217049	150379		High	High	High	High	High	High	High	4.85e-05	2.82e-11	5.64	80.11
0	High	[R].NVSTGDVNVEMNAAPGVDLTQLLNNMR.[S]			0.000256	0.000769	1	1	1	11	P13645	P13645 [296-322]		0	2872.39	0.23	0.022739	129.24	6817.26	29622.9	105.56	34.9	2281.78	12325.7		27241.3	14112.1			Peak Found	High	Not Found	High	High	Not Found	High	4.85e-05	4.8e-08	3.45	98.05
0	High	[R].NVSTGDVNVEMNAAPGVDLTQLLNNMR.[S]	1xOxidation [M]		2.25e-06	0.000769	1	1	2	56	P13645	P13645 [296-322]		0	2888.39	0.898	0.989392	134.03	106986	355244	93	74.63	93969.1	223202	43479	257912	217741	16194.1		High	High	High	High	High	High	High	4.85e-05	7.13e-12	5.54	92.71
0	High	[R].PCFSALEVDETYVPK.[E]	1xCarbamidomethyl [C2]		4.78e-05	0.000769	1	1	1	38	P02768	P02768 [510-524]		0	1754.83	0.89	0.932498	21.72	68965	71979.5	10.15	20.29	60574	44132.9	78130.6	51447.1	44094	47050		High	High	High	High	High	High	High	4.85e-05	2.11e-09	5.79	71.28
0	High	[R].PGSTGTWNPGSSER.[G]			0.029313	0.000769	1	1	1	1	P02671	P02671 [354-367]		0	1432.64	1.754	0.99286	70.79	30161	11674.4	33.55	65.48	26491.3	14060.4	40848.1	8314.24	7155.59	15387.2		Peak Found	Peak Found	High	Peak Found	Peak Found	Peak Found	High	4.85e-05	0.000329	2.77	34.07
0	High	[R].PVAFSVVPTAAAAVSLK.[V]			0.000359	0.000769	1	1	1	18	P0C0L4	P0C0L4 [896-912]		0	1627.94	2.216	0.87729	66.27	38027.3	11857.5	30.18	55.67	33400.5	30045.8	23201.4	8475.13	6416.31	12606.8		High	High	High	High	High	High	High	4.85e-05	8.97e-08	3.65	76.51
0	High	[R].QAQCGQDFQCK.[E]	2xCarbamidomethyl [C4; C10]		0.02636	0.000769	1	1	1	5	P07357	P07357 [93-103]		0	1369.56	1.364	0.995743	33.74	17124.3	12741.5	16.74	26.92	15040.8	8939.42	17998.4	5538.05	7809.7	6170.77		High	Peak Found	High	Peak Found	Peak Found	High	High	4.85e-05	0.000272	2.82	22.38
0	High	[R].QAVDTAVDGVFIR.[S]			0.001848	0.000769	1	1	1	17	P19827	P19827 [42-54]		0	1390.73	1.449	0.995743	25.48	57098.6	36355	23.33	13.26	50151.3	25835.4	59163.5	22332	22283.2	19093.1		High	High	High	High	High	High	High	4.85e-05	1.9e-06	3.56	61.9
0	High	[R].QCVPTEPCEDAEDDCGNDFQCSTGR.[C]	4xCarbamidomethyl [C2; C8; C15; C21]		0.001325	0.000769	1	1	1	9	P02748	P02748 [87-111]		0	2947.09	1.159	0.995743	43.94	22258.6	19206.8	20.48	55.96	14503.4	17265.2	22258.6	5241.13	11772.5	12766.6		High	High	High	Peak Found	High	High	High	4.85e-05	1.02e-06	3.34	49.47
0	High	[R].QDGSVDFGR.[K]			0.032921	0.000769	1	1	1	21	P02675	P02675 [286-294]		0	980.443	1.766	0.99286	41.63	656597	290340	26.34	32.69	576708	317670	795449	186639	177958	217995		High	High	High	High	High	High	High	4.85e-05	0.000413	2.2	30.62
0	High	[R].QDIAFAYQR.[R]			0.069292	0.003562	1	1	1	2	P07355	P07355 [69-77]		0	1111.55	0.294	0.100293	60.77	5404.7	18365	96.89	17.09	3367.07	15221.7	5404.7	14478.7	8795.07	8588.91		Peak Found	Peak Found	Peak Found	High	Peak Found	Peak Found	High	0.000215	0.001667	2.45	47.56
0	High	[R].QEIECQNQEYSLLLSIK.[M]	1xCarbamidomethyl [C5]		0.016359	0.000769	1	1	1	2	P35527	P35527 [428-444]		0	2095.04	1.14	0.995743	102.01	6641.85	5825.35	86.87	17.38	2851.56	9361.87		4711	3155.7			Peak Found	High	Not Found	High	Peak Found	Not Found	High	4.85e-05	0.000111	2.92	78.36
0	High	[R].QEPSDSPMFIINR.[N]	1xOxidation [M8]		0.020563	0.000769	1	1	1	10	Q02413	Q02413 [201-213]		0	1549.73	0.507	0.36631	62.68	13987.6	27594.6	54.59	21.17	12285.7	18052.8	8833.56	19723.1	11960	13953.9		Peak Found	High	Peak Found	High	Peak Found	High	High	4.85e-05	0.000171	2.91	53.06
0	High	[R].QEPSQGTTTFAVTSILR.[V]			1.27e-05	0.000769	1	1	1	123	P01876	P01876 [283-299]		0	1835.95	1.399	0.995743	51.83	1256068	897527	40.23	12.42	1103241	491867	1695162	641504	497621	485016		High	High	High	High	High	High	High	4.85e-05	1.79e-10	2.92	71.43
0	High	[R].QEYEQLIAK.[N]			0.114366	0.004581	1	1	1	15	P35527	P35527 [328-336]		0	1121.58	0.361	0.232816	83.81	144360	476531	114.15	31.86	126796	610466	116623	340599	197864	292518		Peak Found	High	High	High	High	High	High	0.000723	0.004288	2.11	44.08
0	High	[R].QFGPYCGHGFPGPLNIETK.[S]	1xCarbamidomethyl [C6]		0.030831	0.000769	1	1	1	1	P09871	P09871 [246-264]		0	2119.01	100	3.96e-16		9301.95		63.71		5028.68		15113					Peak Found	Not Found	High	Not Found	Not Found	Not Found	High	4.85e-05	0.000363	1.97	69.71
0	High	[R].QFTSSSSMK.[G]	1xOxidation [M8]		0.120534	0.00564	2	2	1	4	P02533; P08779	P02533 [7-15]; P08779 [7-15]		0	1018.45	0.518	0.420543	93.63	6786.28	19544.1	125.5	62.31	5960.59	41078.9	6623.37	13969.1	7835.7	19832.2	Shared	Peak Found	High	Peak Found	Peak Found	Peak Found	High	High	0.000817	0.004731	1.67	9.85
0	High	[R].QGHNSVFLIK.[G]			0.011992	0.000769	1	1	1	25	P02790	P02790 [103-112]		0	1142.63	1.881	0.969931	15.61	353498	182898	44.42	41.52	310487	98629.6	380163	130726	123908	38280		High	High	High	High	High	High	High	4.85e-05	6.18e-05	2.35	41.19
0	High	[R].QGIPFFGQVR.[L]			0.008263	0.000769	1	1	1	32	P01023	P01023 [361-370]		0	1148.62	2.015	0.944505	99.01	270884	134457	71.05	37.6	237926	64638.8	504077	100205	82412.8	29925.5		High	High	High	High	High	High	High	4.85e-05	3.1e-05	2.45	71.17
0	High	[R].QGLLPVLESFK.[V]			0.003762	0.000769	1	1	1	46	P02647	P02647 [240-250]		0	1230.71	1.274	0.999462	39.79	962023	755088	48.9	56.64	979186	249770	962023	639900	462818	104915		High	High	High	High	High	High	High	4.85e-05	7.14e-06	2.04	83.64
0	High	[R].QGPVNLLSDPEQGVEVTGQYER.[E]			0.000333	0.000769	1	1	1	22	Q14624	Q14624 [754-775]		0	2415.18	1.157	0.995743	33.11	85565.8	73983.1	22.64	35.21	80108.1	40016.4	85565.8	52879.2	27661.6	44550.3		High	High	High	High	High	High	High	4.85e-05	7.8e-08	5.26	71.07
0	High	[R].QGSFQGGFR.[S]			0.115465	0.005184	2	2	1	6	P0C0L4; P0C0L5	P0C0L4 [1292-1300]; P0C0L5 [1292-1300]		0	983.469	1.737	0.99286	29.45	182339	93889.8	23.99	12.59	160154	81352.8	188868	60619.8	57548	50843	Shared	High	High	Peak Found	High	Peak Found	High	High	0.00076	0.00434	1.86	34.98
0	High	[R].QGSSAGSSSSYGQHGSGSR.[Q]			0.042122	0.000769	1	1	1	2	Q86YZ3	Q86YZ3 [507-525]		0	1783.76	0.397	0.211921	76.67	11865.6	29885.3	86.15	33.86	6869.4	26623.5	11865.6	31623.3	18317.6	10649.9		Peak Found	High	Peak Found	Peak Found	High	Peak Found	High	4.85e-05	0.000654	1.46	13.12
0	High	[R].QGVDADINGLR.[Q]			0.002616	0.000769	1	1	1	40	P35527	P35527 [251-261]		0	1157.59	0.386	0.267049	81.55	752364	2028734	94.71	31.88	660823	2203538	634259	2160425	1007621	948795		High	High	High	High	High	High	High	4.85e-05	3.62e-06	3.24	45.58
0	High	[R].QGYFVEAQPK.[I]			0.141569	0.006182	1	1	1	3	P02743	P02743 [140-149]		0	1166.58	1.205	0.995743	34.97	51757	41990.4	18.93	39.6	52011.3		45237.4	30012.5	20582.9	32895.5		Peak Found	Not Found	High	Peak Found	High	High	High	0.000976	0.006387	2.34	41.23
0	High	[R].QIQVSWLR.[E]			0.06277	0.003562	1	1	1	15	P01871	P01871 [143-150]		0	1029.58	3.389	0.481527	106.39	123554	36454.6	80.32	55.01	108521	24038.2	254808	26055.8	33997.2	7447.71		High	High	High	High	High	Peak Found	High	0.000215	0.001386	1.95	61.83
0	High	[R].QITVNDLPVGR.[S]			0.085569	0.00407	1	2	1	9	Q06830	Q06830 [141-151]		0	1211.67	0.435	0.232816	53.26	16595.8	38112.1	86.32	15.91	14576.5	39269.8	12209.7	34060.8	21711.8	17824.2		High	High	Peak Found	High	High	High	High	0.000405	0.002485	1.81	53.51
0	High	[R].QKLHELQEK.[L]			0.112735	0.004581	1	1	1	13	P02647	P02647 [156-164]		1	1152.64	4.211	0.267266	96.45	425554	101050	52.07	94.73	373777	102459	506317	208445	61936.7	15211.7		High	Peak Found	High	High	Peak Found	Peak Found	High	0.000723	0.004172	1.49	14.8
0	High	[R].QLDSIVGER.[G]			0.027035	0.000769	2	3	1	19	P02538; P13647	P02538 [224-232]; P13647 [229-237]		0	1016.54	0.248	0.084675	46.41	94748.4	428201	122.57	15.61	83220.3	528617	90997.4	358627	224944	200261	Shared	High	High	Peak Found	High	High	High	High	4.85e-05	0.000285	2.13	40.83
0	High	[R].QLKEHAVEGDCDFQLLK.[L]	1xCarbamidomethyl [C11]		0.01369	0.000769	1	1	1	5	P02765	P02765 [104-120]		1	2030	5.093	0.148751	0	23334.7	4582.15					23334.7		2808.54			Not Found	Not Found	High	Not Found	Peak Found	Not Found	High	4.85e-05	7.96e-05	2.36	51.79
0	High	[R].QLTSGPNQEQVSPLTLLK.[L]			0.020563	0.000769	1	1	1	5	P08697	P08697 [34-51]		0	1953.07	0.833	0.944505	16.83	7823.45	10039	14.15	14.55	6871.56	4865.08	9305.38	7175.38	5100.35	5221.57		High	Peak Found	High	Peak Found	High	High	High	4.85e-05	0.000171	3.06	72.61
0	High	[R].QLYGDTGVLGR.[F]			0.050688	0.001498	1	1	1	4	P07360	P07360 [101-111]		0	1178.62	1.133	0.995743	13.07	29122.6	26837.9	15.35	9.5	32419.5	20065	28109.5	19182.3	15204.4	13999.5		High	High	High	High	Peak Found	Peak Found	High	9.08e-05	0.000928	2.7	49.31
0	High	[R].QPSSAFAAFVK.[R]			0.030676	0.000769	1	1	1	13	P01024	P01024 [1061-1071]		0	1152.61	1.457	0.995743	30.18	355780	231692	16.66	23	363547	203663	355780	145003	142011	146573		High	High	High	Peak Found	High	Peak Found	High	4.85e-05	0.00036	1.97	60.57
0	High	[R].QPSSAFAAFVKR.[A]			0.077974	0.00407	1	1	1	1	P01024	P01024 [1061-1072]		1	1308.71	1.037	0.99286	92.81	15455.1	14909.3	95.6	28.65	13574.7	3899.75	47422.3	8677.33	11222.5			High	Peak Found	Peak Found	Peak Found	Peak Found	Not Found	High	0.00029	0.00207	2.04	52.33
0	High	[R].QSEDSTFYLGER.[T]			0.003538	0.000769	1	1	1	26	P00450	P00450 [721-732]		0	1431.64	1.466	0.995743	39.46	148648	80094.2	27.98	22.75	130562	65177.5	168994	57247	48160.5	53918.7		High	High	High	High	High	High	High	4.85e-05	6.38e-06	3.24	50.58
0	High	[R].QSLGHGQHGSGSGQSPSPSR.[G]			0.025059	0.000769	1	1	1	2	Q86YZ3	Q86YZ3 [992-1011]; [1462-1481]; [1932-1951]; [2402-2421]		0	1947.9	1.144	0.995743	84.42	13028.5	12612.3	92.21	59.81	5689	28940.2	13028.5	14155.1		3756.4		Peak Found	High	Peak Found	High	Not Found	Peak Found	High	4.85e-05	0.000247	2.04	15
0	High	[R].QSSYGQHGSGSSQSSGYGQYGSR.[E]			0.051197	0.001498	1	1	1	3	Q5D862	Q5D862 [540-562]		0	2351.99	0.575	0.514887	63.57	7431.03	16633.2	75.93	33.98	6526.89	16485.9	6895.84	16999.9	7355.04	7779.01		Peak Found	High	Peak Found	High	Peak Found	Peak Found	High	9.08e-05	0.000939	3.45	29.37
0	High	[R].QTHQPPAPNSLIR.[F]			0.136985	0.00564	1	1	1	4	P02747	P02747 [127-139]		0	1458.78	1.604	0.995743	40.52	47532.6	29631.4	29.52	6.28	41749.2	22612.8	60523.7	20174.9	19584.3	13858		High	Peak Found	High	Peak Found	Peak Found	Peak Found	High	0.000876	0.00601	2.53	36.2
0	High	[R].QTVSWAVTPK.[S]			0.117133	0.005184	1	1	1	10	P01023	P01023 [854-863]		0	1116.61	1.627	0.995743	39.45	316717	183228	28.69	32.9	278182	150729	396778	96117.3	112306	121681		High	High	High	High	Peak Found	Peak Found	High	0.000792	0.004474	1.96	46.35
0	High	[R].QVLDNLTMEK.[S]			0.025059	0.000769	1	1	1	21	P35527	P35527 [262-271]		0	1190.61	0.308	0.16292	101.65	150692	528021	111.15	41.05	131551	659730	150692	699432	298427	246944		High	High	High	High	High	High	High	4.85e-05	0.000247	2.48	49.99
0	High	[R].QVLDNLTMEK.[S]	1xOxidation [M8]		0.019744	0.000769	1	1	1	49	P35527	P35527 [262-271]		0	1206.6	0.405	0.29701	90.92	277851	686070	100.78	38.05	244045	735136	141979	490366	288768	476507		High	High	High	High	High	High	High	4.85e-05	0.000157	2.67	43.26
0	High	[R].QYTDSTFRVPVER.[K]			0.171263	0.009638	1	1	1	2	P00450	P00450 [786-798]		1	1597.8	1.33	0.995743	69.49	115321	88799.6	38.24	51.68	101290	42907.5	142499	63469.2	65694	14915.4		High	Peak Found	High	Peak Found	Peak Found	Peak Found	High	0.001349	0.009277	2.02	49.22
0	High	[R].RHPDYSVVLLLR.[L]			0.000138	0.000769	1	1	1	26	P02768	P02768 [361-372]		1	1467.84	0.333	0.105888	144.84	16508	113179	159.11	61.61	9761.2	11373.8	481384	80894.2	95391.4	15615.6		Peak Found	Peak Found	High	High	High	Peak Found	High	4.85e-05	1.51e-08	4.42	62.27
0	High	[R].RHPYFYAPELLFFAK.[R]			0.001184	0.000769	1	1	1	6	P02768	P02768 [169-183]		1	1898.99	0.152	0.001357	88.1	4356.39	28670.5	25.8	63.06	2400.11	3142.58	4356.39	20492.1	18508.9	2756.46		Peak Found	Peak Found	Peak Found	High	High	Peak Found	High	4.85e-05	8.27e-07	4.55	84.89
0	High	[R].RPCFSALEVDETYVPK.[E]	1xCarbamidomethyl [C3]		5.96e-05	0.000769	1	1	1	111	P02768	P02768 [509-524]		0	1910.93	1.709	0.99286	84.94	8301083	4857765	50.8	82.97	7291082	2442539	11330954	3472072	5355575	366910		High	High	High	High	High	High	High	4.85e-05	3.17e-09	3.9	63.87
0	High	[R].RPYFPVAVGK.[Y]			0.104394	0.004581	1	2	1	5	P08603	P08603 [342-351]		0	1133.65	1.67	0.99286	24.32	23445.1	13996.2	43.55	10.54	20592.5	7087.59	27046.2	10779.4	7961.47			High	Peak Found	High	High	High	Not Found	High	0.000619	0.00361	2.62	45.35
0	High	[R].RQECSIPVCGQDQVTVAMTPR.[S]	2xCarbamidomethyl [C4; C9]		0.012683	0.000769	1	1	1	10	P00734	P00734 [178-198]		1	2432.15	1.332	0.999462	24.25	23333	20351.5	31.72	33.07	20494.1	9844.76	27901.1	14546.1	12839.5	5018.08		High	High	Peak Found	High	High	High	High	4.85e-05	6.88e-05	3.77	54.19
0	High	[R].RQECSIPVCGQDQVTVAMTPR.[S]	2xCarbamidomethyl [C4; C9]; 1xOxidation [M18]		0.000154	0.000769	1	1	1	15	P00734	P00734 [178-198]		1	2448.14	0.885	0.887152	28.94	52910.4	59758.2	1.33	30.67	47260.4	36114.8	52910.4	26790.8	36627.7	33402.9		High	High	High	High	High	High	High	4.85e-05	1.88e-08	4.75	46.46
0	High	[R].RQSEDSTFYLGER.[T]			0.146976	0.006182	1	1	1	2	P00450	P00450 [720-732]		1	1587.74	2.61	0.641048	88.58	10019.2	3838.3	74.2	4.39	4913.55		17944.5	2659.47	2426.88			Peak Found	Not Found	High	Peak Found	Peak Found	Not Found	High	0.001004	0.0069	2.59	43.52
0	High	[R].RSEPIYNSR.[C]			0.036965	0.000769	1	1	1	7	Q5T749	Q5T749 [300-308]		1	1121.57	0.651	0.532587	71.29	24184.5	52324	88.48	38.4	20892	68302.2	24184.5	56519.6	32071	17092.2		Peak Found	High	High	High	High	Peak Found	High	4.85e-05	0.000512	3.07	19.58
0	High	[R].RVDTVDPPYPR.[S]			0.077592	0.00407	1	1	1	16	P04004	P04004 [453-463]		1	1314.68	0.63	0.636311	20.13	68723.3	101529	26.82	28.62	64987.1	29601.6	68723.3	88548	62230.5	31904.3		High	High	High	High	High	High	High	0.00029	0.002058	2.62	36.72
0	High	[R].RVEPYGENFNK.[A]			0.059144	0.002242	1	1	1	5	P06727	P06727 [306-316]		1	1352.66	1.069	0.995743	40.26	14289	14632.4	30.45	35.1	17229	7321.35	14289	10458.5	11248.8	4062.39		High	Peak Found	High	High	High	Peak Found	High	0.000135	0.001237	3.15	33.22
0	High	[R].SAEYGSSLQSSR.[S]			0.117693	0.005184	1	1	1	1	Q6KB66	Q6KB66 [285-296]		0	1271.59	0.922	0.991343	55.54	9539.99	12062.6	49.73	34.12	8379.25	13204.3	7933.52	11027.3		4410.79		Peak Found	High	Peak Found	Peak Found	Not Found	Peak Found	High	0.000792	0.004519	2.59	28.47
0	High	[R].SAGWNIPIGLLYCDLPEPR.[K]	1xCarbamidomethyl [C13]		8.23e-05	0.000769	1	1	1	30	P02787	P02787 [144-162]		0	2171.09	0.558	0.532587	66.17	73000.9	109356	56.5	41.09	81492.4	16226.2	73000.9	57953.6	90399.3			High	High	High	High	High	Not Found	High	4.85e-05	5.81e-09	4.88	99.76
0	High	[R].SANAEDAQEFSDVER.[A]			0.000227	0.000769	1	1	1	7	Q9HCY8	Q9HCY8 [6-20]		0	1667.71	0.505	0.401374	70.94	6809.64	13475.5	68.75	40.14	3429.01	10624.5	6809.64	9631.6	5332.27	9317.82		Peak Found	High	Peak Found	High	Peak Found	High	High	4.85e-05	3.81e-08	4.4	43.98
0	High	[R].SASLHLPK.[L]			0.114366	0.004581	1	1	1	36	P01009	P01009 [307-314]		0	852.494	2.028	0.939431	40.77	566385	250195	41.74	17.15	497472	178320	646926	228005	153352	108596		High	High	High	High	High	High	High	0.000723	0.004268	2.66	29.65
0	High	[R].SASNMAIVDVK.[M]			0.018577	0.000769	1	1	1	21	P01023	P01023 [1374-1384]		0	1134.58	1.737	0.99286	32.7	224993	106106	24.5	28.19	218498	103994	224993	62096.8	65036	70022.4		High	High	High	High	High	High	High	4.85e-05	0.000141	2.86	43.16
0	High	[R].SCDLALLETYCATPAK.[S]	2xCarbamidomethyl [C2; C11]		0.085569	0.00407	1	1	1	1	P01344	P01344 [74-89]		0	1812.85														No Quan Values	Not Found	Not Found	Not Found	Not Found	High	Not Found	High	0.000369	0.002467	2.73
0	High	[R].SCVGETTESTQCEDEELEHLR.[L]	2xCarbamidomethyl [C2; C12]		0.019744	0.000769	1	1	1	6	P10643	P10643 [534-554]		0	2509.05	1.596	0.995743	47.03	21714.5	13608.8	40.87	28.31	19072.5	8113.64	28602.3	5661.6	8440.67	6364.56		High	Peak Found	High	Peak Found	High	Peak Found	High	4.85e-05	0.000158	1.96	53.43
0	High	[R].SDDTAVYYCAR.[-]	1xCarbamidomethyl [C9]		0.102895	0.004581	2	2	1	1	P23083; A0A0C4DH31	P23083 [107-117]; A0A0C4DH31 [107-117]		0	1320.55	1.376	0.995743	51.18	229534	124000	18.7	29.37	207240	113628	229534	88628.9	73459.6	91897.7	Shared	Peak Found	Peak Found	Peak Found	Peak Found	Peak Found	High	High	0.000619	0.003502	3.76	38.16
0	High	[R].SDLGPSYGGWQVLDATPQER.[S]			0.003327	0.000769	1	1	1	5	Q08188	Q08188 [341-360]		0	2176.03	1.352	0.995743	80.82	13822	10223.5		67.69		9523.18		12305.9		2839.13		Not Found	High	Not Found	High	High	Peak Found	High	4.85e-05	5.69e-06	2.8	73.85
0	High	[R].SEDTAVYYCAR.[-]	1xCarbamidomethyl [C9]		0.004167	0.000769	1	5	1	31	P01742	P01742 [107-117]		0	1334.57	1.467	0.995743	30.58	199888	120669	16.19	28.21	177762	103080	199888	72910	73961.7	81308.8		High	High	High	High	High	High	High	4.85e-05	8.68e-06	3.39	37.98
0	High	[R].SEETKENEGFTVTAEGK.[G]			9.26e-05	0.000769	1	1	1	27	P01024	P01024 [1321-1337]		1	1855.86	1.986	0.953378	31.43	362608	157872	26.42	26.39	318490	184699	460169	103297	96764.5	108388		High	High	High	High	High	High	High	4.85e-05	7.22e-09	4.9	35.11
0	High	[R].SEGSSVNLSPPLEQCVPDR.[G]	1xCarbamidomethyl [C15]		0.003294	0.000769	1	1	1	7	P00734	P00734 [199-217]		0	2070.98	1.367	0.995743	66.36	24870	16911.1	41.22	79.75	35134.8	17135.1	17772.3	12087.2	7967.5	24770.7		High	High	High	Peak Found	Peak Found	High	High	4.85e-05	5.56e-06	3.03	58.93
0	High	[R].SEGSSVNLSPPLEQCVPDRGQQYQGR.[L]	1xCarbamidomethyl [C15]		0.024064	0.000769	1	1	1	16	P00734	P00734 [199-224]		1	2888.36	0.771	0.686788	33.81	42548.3	61756.8	16.17	26.47	47827	28111.9	42548.3	44140.5	43314.9	19117.2		High	High	High	High	High	High	High	4.85e-05	0.000229	3.7	55.52
0	High	[R].SEIDNVKK.[Q]			0.12761	0.00564	1	1	1	6	P04264	P04264 [410-417]		1	932.505	2.13	0.911509	72.48	28378.9	19973.9	73.39	41.82	24926	54034.3	20964.7	14276.3	6033.48	11566.8		High	High	High	High	Peak Found	Peak Found	High	0.000817	0.005273	2.36	14.52
0	High	[R].SEQHGSSSGSSSSYGQHGSGSR.[Q]			0.023821	0.000769	1	1	1	3	Q86YZ3	Q86YZ3 [970-991]		0	2152.89	0.51	0.373917	65.3	10567.2	27876.7	85.23	20.16	8677.13	27509.3	10567.2	20311.7	17086.5	9051.05		Peak Found	High	Peak Found	Peak Found	High	Peak Found	High	4.85e-05	0.000225	2.86	10.88
0	High	[R].SETKDLLFRDDTVCLAK.[L]	1xCarbamidomethyl [C14]		0.025571	0.000769	1	1	1	1	P02787	P02787 [643-659]		2	2011.02	0.752	0.766917	153.92	19005	25282.9	134.37	91.15	16692.6	1762.97	118532	8401.33	33332.7			Peak Found	Peak Found	High	Peak Found	Peak Found	Not Found	High	4.85e-05	0.000256	2.82	57.43
0	High	[R].SEYQADYESLR.[F]			0.08854	0.00407	1	1	1	2	P04114	P04114 [1600-1610]		0	1360.6	1.782	0.99286	57.5	49487.7	27773.3	17.53	51.84	31732.7	34096.3	50231.5	11009	17023.1	21536.3		Peak Found	Peak Found	High	Peak Found	Peak Found	High	High	0.000405	0.002646	2.62	45.29
0	High	[R].SFFSFLGEAFDGAR.[D]			0.021091	0.000769	2	2	1	4	P0DJI9; P0DJI8	P0DJI9 [20-33]; P0DJI8 [20-33]		0	1550.73														No Quan Values	High	Not Found	High	Not Found	Not Found	Not Found	High	4.85e-05	0.000178	2.21
0	High	[R].SFSTASAITPSVSR.[T]			0.000423	0.000769	1	1	1	25	P13647	P13647 [16-29]		0	1410.72	0.352	0.212143	76.42	41757.6	124998	90.38	26.89	36676.9	117932	38376.7	89341.6	66786.2	84027.9		High	High	High	High	High	High	High	4.85e-05	1.22e-07	4.2	48.09
0	High	[R].SGAGTEDSACIPWAYYSTVDQVK.[D]	1xCarbamidomethyl [C10]		0.000196	0.000769	1	1	1	31	P00450	P00450 [865-887]		0	2505.12	2.104	0.953378	26.61	86905.8	41311.1	3.61	26.11	81118	59741.7	86905.8	25033.4	25320.9	26943.2		High	High	High	High	High	High	High	4.85e-05	2.92e-08	5.02	77.72
0	High	[R].SGFSSISVSR.[S]			0.036228	0.000769	1	2	1	1	P04259	P04259 [31-40]		0	1026.52	0.395	0.201647	110.33	19316.7	38794.7	99.94	82.94	7034.12	32101.4		27728.4	13248.9	51841.4		Peak Found	Peak Found	Not Found	Peak Found	Peak Found	High	High	4.85e-05	0.000493	2.91	42.89
0	High	[R].SGFSSVSVSR.[S]			0.012301	0.000769	1	1	1	11	P02538	P02538 [31-40]		0	1012.51	0.492	0.316297	107.61	20389	65674.1	116.75	47.8	17908.2	97003.1	18706.5	46940.3	23324.7	48615.3		Peak Found	High	Peak Found	High	High	High	High	4.85e-05	6.5e-05	2.55	36.59
0	High	[R].SGGGFSSGSAGIINYQR.[R]			0.000168	0.000769	1	1	1	56	P04264	P04264 [13-29]		0	1657.79	0.304	0.158359	42.56	125790	423237	82.43	18.29	110485	288381	99821.5	235040	259415	222999		High	High	High	High	High	High	High	4.85e-05	2.2e-08	4.94	52.91
0	High	[R].SGGGGGGGFGR.[V]			0.024556	0.000769	1	1	1	22	P13647	P13647 [38-48]		0	865.391	0.322	0.092108	52.79	19451.8	60491.9	113.55	3.2	17085.1	77922.6	14344.6	42298.9	37077.4	29470.9		High	High	High	High	High	High	High	4.85e-05	0.000237	2.48	11.31
0	High	[R].SGGGGGGGGCGGGGGVSSLR.[I]	1xCarbamidomethyl [C10]		2.93e-05	0.000769	1	1	1	22	P13645	P13645 [16-35]		0	1549.68	0.6	0.629133	60.87	115231	122350	47.2	37.41	101211	82194.1	41992.8	70619.4	74991.9	93064.6		High	High	High	High	High	High	High	4.85e-05	8.47e-10	5.45	26.14
0	High	[R].SGGGGGGGLGSGGSIR.[S]			3.66e-06	0.000769	1	1	1	49	P35527	P35527 [14-29]		0	1232.6	0.382	0.261096	39.72	1267095	3332249	90.3	17.01	1112926	3576011	1166238	3003221	2042440	1426495		High	High	High	High	High	High	High	4.85e-05	1.76e-11	5.09	25.65
0	High	[R].SGIPIVTSPYQIHFTK.[T]			0.012427	0.000769	1	1	1	14	P01024	P01024 [344-359]		0	1787.97	2.199	0.87091	105.18	223402	159444	59.83	73.68	196221	70174.4	383732	113962	106975	8361.83		High	High	High	High	High	Peak Found	High	4.85e-05	6.65e-05	3.4	70.04
0	High	[R].SGKDPNHFRPAGLPEKY.[-]			0.03194	0.000769	1	1	1	17	P0DJI8	P0DJI8 [106-122]		2	1912.97	3.473	0.397194	145.69	390430	112427	114.09		342926	4667.82	1189510		68910.3			High	Peak Found	High	Not Found	High	Not Found	High	4.85e-05	0.000389	2.54	40.22
0	High	[R].SGQSSYGQHSSGSSQSSGYGQHGSR.[Q]			0.032264	0.000769	1	1	1	7	Q5D862	Q5D862 [613-637]; [765-789]		0	2500.05	0.877	0.936543	102.18	17108.4	32941.9	80.73	38.6	11953.7	38150.8	17108.4	25124.7	20191.1	7255.37		High	High	High	High	High	Peak Found	High	4.85e-05	0.000395	2.23	18.71
0	High	[R].SGRDPNHFRPAGLPEKY.[-]			0.015949	0.000769	1	1	1	8	P0DJI9	P0DJI9 [106-122]		2	1940.97	21.413	1.22e-05	403.07	105814	4941.62	132.73		16550.8		594189		3028.88			Peak Found	Not Found	High	Not Found	Peak Found	Not Found	High	4.85e-05	0.000106	2.81	40.36
0	High	[R].SIAQYWLGCPAPGHL.[-]	1xCarbamidomethyl [C9]		0.004083	0.000769	1	1	1	16	P04004	P04004 [464-478]		0	1669.82	0.74	0.719517	55.69	24451.4	28788.8	52.46	33.04	21476.4	5982.27	29914.6	16218	22388			High	Peak Found	High	High	High	Not Found	High	4.85e-05	8.35e-06	3.95	80.36
0	High	[R].SITCIHGVWTQLPQCVAIDK.[L]	2xCarbamidomethyl [C4; C15]		0.037527	0.000769	1	1	1	3	P08603	P08603 [730-749]		0	2326.17	1.391	0.995743	29.44	20967.3	15077.6	27.55		15118.6		25540.7		9241.57			High	Not Found	High	Not Found	Peak Found	Not Found	High	4.85e-05	0.000528	4.34	72.15
0	High	[R].SKEEAEALYHSK.[Y]			0.000162	0.000769	1	1	1	27	P35908	P35908 [363-374]		1	1391.68	0.658	0.725941	38.71	441400	670371	74.83	13.7	307419	890578	441400	566801	372077	313518		High	High	High	High	High	High	High	4.85e-05	2.03e-08	4.45	23.71
0	High	[R].SLDFTELDVAAEK.[I]			0.001026	0.000769	1	1	1	13	P01019	P01019 [238-250]		0	1437.71	1.121	0.99286	39.93	58398.4	44657.7	19.43	36.07	51410.4	28094.1	58398.4	31918.9	22285.7	33406.1		High	High	High	High	High	High	High	4.85e-05	6.37e-07	3.41	70.45
0	High	[R].SLDFTELDVAAEKIDR.[F]			0.064025	0.003562	1	1	1	1	P01019	P01019 [238-253]		1	1821.92	2.026	0.929298	67.53	9386.93	4633.88	77.82	49.99	4440.66		17428.4	2289.08	4109.53			Peak Found	Not Found	High	Peak Found	Peak Found	Not Found	High	0.000215	0.001435	2.53	76.77
0	High	[R].SLDLDSIIAEVK.[A]			0.000421	0.000769	1	1	1	84	P04264	P04264 [344-355]		0	1302.71	0.65	0.710812	96.24	1273074	3171950	54.14	67.5	939088	1897600	1273074	3029080	1944188	321466		High	High	High	High	High	High	High	4.85e-05	1.21e-07	4.57	87.67
0	High	[R].SLGFCDTTNK.[G]	1xCarbamidomethyl [C5]		0.121688	0.00564	1	1	1	3	P02745	P02745 [186-195]		0	1142.52	1.548	0.995743	29.07	80203.4	43315.1	20.69	18.47	71714.7	37923.3	80203.4	26083.6	26549.2	24665.8		High	Peak Found	High	Peak Found	Peak Found	Peak Found	High	0.000817	0.004784	2.2	37.21
0	High	[R].SLGNVIMVCR.[K]	1xCarbamidomethyl [C9]		0.025963	0.000769	1	1	1	10	P08603	P08603 [58-67]		0	1148.59	0.91	0.95949	20.47	16374.1	17583.4	18.72	10.59	15969.7	8573.82	16374.1	13546.4	9998.82			High	High	High	High	High	Not Found	High	4.85e-05	0.000263	2.61	54.36
0	High	[R].SLLEGEGSSGGGGR.[G]			0.005605	0.000769	1	1	1	43	P13645	P13645 [451-464]		0	1262.6	0.325	0.194662	10.57	883986	2724628	104.96	4.16	776431	3306798	826291	1947419	1558862	1284066		High	High	High	High	High	High	High	4.85e-05	1.5e-05	3.9	31.16
0	High	[R].SLPVSDSVLSGFEQR.[V]			0.000474	0.000769	1	1	1	16	P07360	P07360 [154-168]		0	1620.82	1.221	0.995743	23.06	38351.8	31406.7	8.31	18.34	38212.9	26423.8	37357.6	26582.9	15732.9	14688.2		High	High	High	High	High	High	High	4.85e-05	1.5e-07	4.73	72.12
0	High	[R].SLVGLGGTK.[S]			0.033423	0.000769	1	1	1	26	P35908	P35908 [62-70]		0	831.493	0.35	0.214858	30.99	576945	1712711	79.03	13.67	467010	1342757	576945	1423891	930780	800998		High	High	High	High	High	High	High	4.85e-05	0.000423	1.84	36.72
0	High	[R].SLVNLGGSK.[S]			0.021965	0.000769	1	1	1	33	P04264	P04264 [66-74]		0	874.499	0.371	0.237991	28.49	1158168	3124592	85.1	16.48	1017253	2863816	978522	2662498	1915161	1254384		High	High	High	High	High	High	High	4.85e-05	0.000193	2.68	38.08
0	High	[R].SLYNLGGSK.[R]			0.12111	0.00564	1	1	1	7	P13647	P13647 [64-72]		0	938.494	0.367	0.15438	59.97	23605.4	68658	97.39	25.49	20733.3	69204.4	17922.3	49073.1	29963.5	38712.4		Peak Found	High	Peak Found	High	Peak Found	High	High	0.000817	0.004767	2.65	40.02
0	High	[R].SNLDEDIIAEENIVSR.[S]			1.15e-06	0.000769	1	1	1	74	P01024	P01024 [749-764]		0	1816.89	1.866	0.969931	16.64	388961	225253	7.64	17.16	341636	262833	438119	160999	143880	78710.2		High	High	High	High	High	High	High	4.85e-05	2.04e-12	5.3	74.69
0	High	[R].SPNQNVQQAAAGALR.[N]			0.001995	0.000769	1	1	1	6	Q13835	Q13835 [298-312]		0	1524.79	0.579	0.50317	112.05	7444.58	22558.9	86.51	38.37	6538.79	18878	6300.03	17628.9	6664.36	10550.3		Peak Found	High	Peak Found	High	Peak Found	High	High	4.85e-05	2.18e-06	3.71	43.97
0	High	[R].SPSQADINK.[I]			0.083098	0.00407	1	1	1	5	P04114	P04114 [568-576]		0	959.479	7.128	0.037287	82.16	41097.8	5765.37	25	78.46	36097.4	18466.3	44419.7	2651.4	3533.78	7602.86		High	High	High	Peak Found	Peak Found	Peak Found	High	0.000369	0.002341	3	16.73
0	High	[R].SQLEEQAAR.[S]			0.085153	0.00407	1	1	1	4	Q6KB66	Q6KB66 [276-284]		0	1031.51	0.559	0.479954	83.6	7174.23	16532.4	78.51	31.66	6301.34	15672	5909.35	14703.2	6479.64	7731.87		Peak Found	High	Peak Found	High	Peak Found	Peak Found	High	0.000369	0.00245	2.42	20.22
0	High	[R].SQLQISNNR.[T]			0.155431	0.007352	1	1	1	1	P15924	P15924 [1754-1762]		0	1059.55	0.413	0.264905	79.89	6468.3	15662.7	85.29	34.5	5681.3	14030.5	4087.74	16254	6988.65	7325.13		Peak Found	High	Peak Found	Peak Found	Peak Found	Peak Found	High	0.001062	0.007648	2.45	25.56
0	High	[R].SQYEQLAEQNR.[K]			0.004275	0.000769	1	1	1	34	P13645	P13645 [323-333]		0	1365.64	0.41	0.304752	90.38	319080	964796	88.7	24.3	280258	911415	318640	689585	476087	588793		High	High	High	High	High	High	High	4.85e-05	9.09e-06	4.49	35.83
0	High	[R].SQYEQLAEQNRK.[D]			0.036595	0.000769	1	1	1	53	P13645	P13645 [323-334]		1	1493.73	0.564	0.564865	33.85	2407661	4655757	59.13	13.01	1877104	3992411	2407661	3493449	2323241	2177398		High	High	High	High	High	High	High	4.85e-05	0.0005	1.57	29.92
0	High	[R].SRAEAESWYQTK.[Y]			0.06063	0.003562	2	4	1	1	P04259; P02538	P04259 [348-359]; P02538 [348-359]		1	1455.69	0.649	0.649523	36.09	10289.4	15847.2	106.29	15.04	7268.29	36810.1	10289.4	10093.4	9713.27	8867.77	Shared	Peak Found	High	Peak Found	Peak Found	Peak Found	Peak Found	High	0.000215	0.001294	3.7	35.44
0	High	[R].SRTEAESWYQTK.[Y]			0.012813	0.000769	1	1	1	14	P13647	P13647 [353-364]		1	1485.7	0.577	0.382441	97.47	29350.2	70465.3	94.05	27.16	21561.3	84613.2	29350.2	50364.8	44542.5	19883		Peak Found	High	High	High	High	Peak Found	High	4.85e-05	7.03e-05	2.98	36.1
0	High	[R].SSALDMENFR.[T]			0.009729	0.000769	1	1	1	7	P19823	P19823 [157-166]		0	1169.53	1.705	0.995743	32.1	37023	21711	21.01	31.17	35228.8	18124	37023	10332.8	13307.4	12960.3		High	High	High	Peak Found	Peak Found	High	High	4.85e-05	4.19e-05	2.7	53.65
0	High	[R].SSALDMENFR.[T]	1xOxidation [M6]		0.034623	0.000769	1	1	1	3	P19823	P19823 [157-166]		0	1185.52	1.546	0.995743	33.31	74219.5	40043.4	31.09	33.28	80973.8	33073.7	74219.5	22336.7	24543.9	27885.4		High	Peak Found	High	Peak Found	Peak Found	Peak Found	High	4.85e-05	0.00045	2.53	39.3
0	High	[R].SSEDPNEDIVER.[N]			0.004104	0.000769	1	1	1	22	P01591	P01591 [47-58]		0	1389.61	1.864	0.99286	25.5	116157	53164.6	19.36	11.85	102024	56891.8	119913	37382.3	32586.2	30082.2		High	High	High	High	High	High	High	4.85e-05	8.4e-06	2.87	34.59
0	High	[R].SSGSLLNNAIK.[G]			0.002989	0.000769	1	2	1	21	P01023	P01023 [1082-1092]		0	1103.61	1.534	0.995743	62.98	530991	242919	30.44	31.41	466385	216917	592919	159292	148893	180750		High	High	High	High	High	High	High	4.85e-05	4.67e-06	3.49	44.22
0	High	[R].SSPVVIDASTAIDAPSNLR.[F]			0.02636	0.000769	1	1	1	1	P02751	P02751 [1983-2001]		0	1913	1.407	0.995743	45.34	6726.1	4272.21	36.84	34.88	7973.71	2875.4	6726.1	2336.47	2618.57	3017		High	Peak Found	Peak Found	Peak Found	Peak Found	Peak Found	High	4.85e-05	0.000272	1.94	66.29
0	High	[R].SSQESYAHGTK.[L]			0.027035	0.000769	1	1	1	18	P08603	P08603 [886-896]		0	1194.54	1.331	0.995743	86.48	95436.9	71703.1	63.63	36.43	83825	13409.9	103112	25083.8	45740.8	33534		High	High	High	High	High	High	High	4.85e-05	0.000285	2.91	7.92
0	High	[R].SSSGQYSGFGQHGSGSD.[Q]			0.06033	0.003562	1	1	1	4	Q5D862	Q5D862 [1030-1046]		0	1644.65	0.549	0.479954	97.84	6420.92	11686.7	84.47	8.72	3152.64	13007.8	6420.92	8353.04	7046.14	6279.27		Peak Found	High	Peak Found	High	Peak Found	High	High	0.000215	0.001282	2.6	31.63
0	High	[R].STDYGIFQINSR.[Y]			0.003035	0.000769	1	1	1	18	P61626	P61626 [69-80]		0	1400.68	0.589	0.439474	42.33	47145	80791.1	65.62	62.39	32491.6	81459.1	47145	136915	49519.4	29392.1		High	High	High	High	High	High	High	4.85e-05	4.79e-06	3.89	64.25
0	High	[R].STSESTAALGCLVK.[D]	1xCarbamidomethyl [C11]		0.000372	0.000769	2	2	1	73	P01861; P01859	P01861 [17-30]; P01859 [17-30]		0	1423.71	1.646	0.99286	41.69	3002530	1543569	20.54	37.08	2637209	1485372	3255795	935977	946102	1201754	Shared	High	High	High	High	High	High	High	4.85e-05	9.64e-08	4.31	52.38
[truncated: 201 more rows]
